# Supplementary material for: Genome-wide analysis of differential RNA editing in epilepsy
Source: Genome Res. 2017 Mar;27(3):440–50. doi: 10.1101/gr.210740.116 (PMC5340971; doi:10.1101/gr.210740.116)
Supplement: Supplemental Material [file supp_gr.210740.116_Supplement_Table_S1.xlsx]

## Sheet: clustered_RNA_edited_sites
Supplementary Table 1: Table showing list of RNA edited sites that occurred in clusters and significantly varied in RNA-editing percentages between epileptic and control mice.
Chromosome	Edited site	Genomic nucleotide (+ strand)	Alternate nucleotide (+ strand)	Ensemble gene id	Gene Symbol	Control mean editing percentage	Cases mean editing percentage	Binomial test p value	Wilcox test p value
chr2	148871915	A	C	ENSMUSG00000027447	Cst3	0.0434287	0.113484	0.000365804	0.000326225
chr7	19697066	A	C	ENSMUSG00000002985	Apoe	0.0053725	0.0326082	0.000403667	0.00175238
chr2	132309633	A	G	ENSMUSG00000058793	Cds2	2.61222	4.02009	1.18095e-18	6.14472e-11
chr10	86837257	A	G	ENSMUSG00000054027	Nt5dc3	85.7247	79.4728	1.27006e-12	2.92285e-10
chr2	102784325	A	G	ENSMUSG00000005089	Slc1a2	0.202255	0.826366	3.1466e-17	3.90062e-08
chr1	60478588	A	G	ENSMUSG00000026782	Abi2	42.112	37.3793	3.35934e-11	6.54328e-08
chr2	102784327	A	G	ENSMUSG00000005089	Slc1a2	0.318322	0.982123	3.79151e-13	2.55837e-07
chr2	102784329	A	G	ENSMUSG00000005089	Slc1a2	0.468137	1.36486	7.38681e-15	4.71407e-07
chr5	125457477	A	G	ENSMUSG00000037905	Bri3bp	29.0501	23.3654	1.57092e-10	6.24785e-07
chr2	102784331	A	G	ENSMUSG00000005089	Slc1a2	0.247604	0.882709	2.18802e-17	1.92766e-06
chr10	86837260	A	G	ENSMUSG00000054027	Nt5dc3	24.0214	20.237	3.09248e-06	3.3196e-06
chr2	102784382	A	G	ENSMUSG00000005089	Slc1a2	0.403118	1.17501	7.12946e-16	4.0635e-06
chr2	102784333	A	G	ENSMUSG00000005089	Slc1a2	0.129802	0.620272	2.27231e-10	4.43691e-06
chr2	102784337	A	G	ENSMUSG00000005089	Slc1a2	0.4558	1.11657	2.35212e-05	5.74725e-06
chr2	102784323	A	G	ENSMUSG00000005089	Slc1a2	0.595077	1.47861	7.22138e-24	8.32715e-06
chr2	102784383	A	G	ENSMUSG00000005089	Slc1a2	0	0.0878107	4.42583e-09	9.53954e-06
chr16	32300332	A	G	ENSMUSG00000014074	Rnf168	26.5644	19.3667	3.65962e-10	5.05098e-05
chr2	102784335	A	G	ENSMUSG00000005089	Slc1a2	0.324017	0.932926	1.39013e-07	5.67068e-05
chr2	102784341	A	G	ENSMUSG00000005089	Slc1a2	0.0326865	0.236384	0.000503324	0.000136018
chr8	64606694	A	G	ENSMUSG00000037852	Cpe	0.0100281	0.0420299	0.00648778	0.000169704
chr2	102784339	A	G	ENSMUSG00000005089	Slc1a2	0.392254	0.864604	9.37705e-06	0.000419383
chr5	142669292	A	G	ENSMUSG00000029578	Wipi2	14.6483	12.2904	8.42138e-06	0.00066119
chr15	98804046	A	G	ENSMUSG00000059213	Ddn	0.0836283	0.0347544	0.00443872	0.000668246
chr7	19696996	A	G	ENSMUSG00000002985	Apoe	0.877999	0.737594	0.000588621	0.000708
chr16	20123748	A	G	ENSMUSG00000062901	Klhl24	36.4667	34.2403	5.59399e-07	0.00344637
chr3	40793194	A	G	ENSMUSG00000025757	Hspa4l	29.6245	23.2842	0.00424442	0.004636
chr5	125456623	A	G	ENSMUSG00000037905	Bri3bp	3.66596	1.79167	0.00191094	0.00492869
chr18	82554697	A	G	ENSMUSG00000041607	Mbp	0.0101204	0.033228	3.87502e-05	0.00569607
chr18	82585036	A	G	ENSMUSG00000041607	Mbp	0.00579681	0.0244154	0.00705434	0.00613368
chr7	19696399	A	G	ENSMUSG00000002985	Apoe	0.0965911	0.196001	0.000350029	0.00614442
chr8	64617629	A	G	ENSMUSG00000037852	Cpe	0.184698	0.149991	0.00268368	0.00640847
chr5	125456906	A	G	ENSMUSG00000037905	Bri3bp	7.73942	4.60051	0.00393937	0.00726232
chr2	148871907	A	T	ENSMUSG00000027447	Cst3	0.0655852	0.128938	0.00165442	0.0052158
chr7	19697085	A	T	ENSMUSG00000002985	Apoe	0.0165374	0.0570347	0.00496271	0.00634094
chr2	102789041	C	T	ENSMUSG00000005089	Slc1a2	0.90092	1.46821	9.09414e-21	4.63226e-14
chr2	102788258	C	T	ENSMUSG00000005089	Slc1a2	1.05788	1.69084	8.67068e-21	1.44735e-12
chr14	63142894	C	T	ENSMUSG00000021939	Ctsb	0.0127479	0.472151	1.68888e-14	1.37302e-11
chr14	63142944	C	T	ENSMUSG00000021939	Ctsb	0	0.329941	2.02204e-15	9.139e-10
chr14	63142922	C	T	ENSMUSG00000021939	Ctsb	0.00181428	0.260282	1.18071e-14	1.3339e-08
chr2	102788294	C	T	ENSMUSG00000005089	Slc1a2	0.661345	1.01281	6.91157e-11	3.3618e-08
chr2	102788220	C	T	ENSMUSG00000005089	Slc1a2	0.670151	1.03238	5.0642e-09	4.09021e-08
chr14	63142919	C	T	ENSMUSG00000021939	Ctsb	0.00132648	0.280785	3.30938e-14	1.07277e-07
chr2	102789050	C	T	ENSMUSG00000005089	Slc1a2	0.0149381	0.107392	2.46435e-06	3.21785e-07
chr2	102788247	C	T	ENSMUSG00000005089	Slc1a2	0.168651	0.365304	1.05704e-06	1.42463e-06
chr2	102788289	C	T	ENSMUSG00000005089	Slc1a2	0.0752195	0.231998	0.00018069	2.69712e-06
chr2	102784860	C	T	ENSMUSG00000005089	Slc1a2	0.097631	0.257272	4.05774e-06	3.07107e-06
chr2	102789199	C	T	ENSMUSG00000005089	Slc1a2	0.00413533	0.063067	4.02425e-07	3.29482e-06
chr2	102788168	C	T	ENSMUSG00000005089	Slc1a2	0.0683259	0.257915	2.29492e-05	1.24956e-05
chr14	63142925	C	T	ENSMUSG00000021939	Ctsb	0	0.0944607	1.37124e-10	1.77534e-05
chr2	102789110	C	T	ENSMUSG00000005089	Slc1a2	0.00372441	0.0634819	0.000127726	2.22429e-05
chr2	102788224	C	T	ENSMUSG00000005089	Slc1a2	0.0318775	0.131939	0.000278523	2.5856e-05
chr2	102788255	C	T	ENSMUSG00000005089	Slc1a2	0	0.0412458	2.65334e-05	6.06842e-05
chr2	102788234	C	T	ENSMUSG00000005089	Slc1a2	0.424882	0.632359	1.55321e-05	6.36252e-05
chr2	102788208	C	T	ENSMUSG00000005089	Slc1a2	0.0390064	0.166231	0.000793517	0.000246959
chr2	102789250	C	T	ENSMUSG00000005089	Slc1a2	0.00405213	0.0453466	7.68821e-06	0.000312744
chr10	60301793	C	T	ENSMUSG00000004207	Psap	0.0330371	0.137687	2.82273e-07	0.000357484
chr2	102788199	C	T	ENSMUSG00000005089	Slc1a2	0.0160217	0.0883605	0.00519245	0.000625795
chr2	102788176	C	T	ENSMUSG00000005089	Slc1a2	1.22554	1.72633	1.12014e-08	0.00144118
chr2	102789212	C	T	ENSMUSG00000005089	Slc1a2	0.00875221	0.0506098	4.63026e-05	0.00730671
chr5	104079485	G	A	ENSMUSG00000029309	Sparcl1	0.248835	0.707504	2.47074e-41	9.95207e-19
chr8	64592985	G	A	ENSMUSG00000037852	Cpe	0.192353	0.499348	1.75994e-31	6.85596e-15
chr8	64592765	G	A	ENSMUSG00000037852	Cpe	0.0182258	0.185152	4.48797e-24	9.79829e-14
chr8	64592779	G	A	ENSMUSG00000037852	Cpe	0.0409411	0.153439	4.04084e-15	2.7234e-10
chr5	104079353	G	A	ENSMUSG00000029309	Sparcl1	0.420562	0.803093	8.45282e-16	3.60533e-10
chr8	64592664	G	A	ENSMUSG00000037852	Cpe	0.0203544	0.112385	7.83082e-13	7.31362e-10
chr8	64592929	G	A	ENSMUSG00000037852	Cpe	0.0485545	0.173887	8.53145e-23	1.07061e-09
chr8	64593009	G	A	ENSMUSG00000037852	Cpe	0.0711745	0.171169	2.5558e-13	1.72744e-09
chr8	64592810	G	A	ENSMUSG00000037852	Cpe	0.0636358	0.230565	2.60338e-27	3.40219e-09
chr5	104079367	G	A	ENSMUSG00000029309	Sparcl1	0.0164837	0.163837	2.24139e-12	7.83359e-09
chr5	104079378	G	A	ENSMUSG00000029309	Sparcl1	0.122064	0.349932	3.72748e-12	1.51579e-08
chr8	64592834	G	A	ENSMUSG00000037852	Cpe	0.0229945	0.111803	7.38878e-18	2.38263e-08
chr5	104079472	G	A	ENSMUSG00000029309	Sparcl1	0.0518539	0.192237	4.81613e-09	4.32019e-08
chr5	104079408	G	A	ENSMUSG00000029309	Sparcl1	0.0723562	0.195964	5.2005e-08	1.03479e-07
chr8	64592767	G	A	ENSMUSG00000037852	Cpe	0.0284445	0.112871	2.38201e-14	1.22581e-07
chr8	64593061	G	A	ENSMUSG00000037852	Cpe	0.246912	0.360574	9.67749e-16	2.37926e-07
chr8	64592827	G	A	ENSMUSG00000037852	Cpe	0.0319295	0.152243	1.99209e-18	2.67896e-07
chr11	55395226	G	A	ENSMUSG00000018593	Sparc	0.0164261	0.468317	4.94464e-09	4.91554e-07
chr14	73362639	G	A	ENSMUSG00000022108	Itm2b	0.0473689	0.290114	6.63131e-17	1.29241e-06
chr8	64592939	G	A	ENSMUSG00000037852	Cpe	0.0726185	0.234053	1.21425e-25	9.00132e-06
chr8	64593084	G	A	ENSMUSG00000037852	Cpe	0.0306906	0.126898	1.3394e-12	1.07711e-05
chr11	55395207	G	A	ENSMUSG00000018593	Sparc	0.00536769	0.132965	2.54503e-06	1.19345e-05
chr8	64592935	G	A	ENSMUSG00000037852	Cpe	0.0136543	0.0822708	8.45926e-12	1.29637e-05
chr8	64592932	G	A	ENSMUSG00000037852	Cpe	0.00913423	0.0559079	3.44374e-07	4.4929e-05
chr5	104079465	G	A	ENSMUSG00000029309	Sparcl1	0	0.030487	0.00148659	6.06842e-05
chr5	104079461	G	A	ENSMUSG00000029309	Sparcl1	0.00871825	0.0462679	1.92463e-05	0.000109306
chr14	73362665	G	A	ENSMUSG00000022108	Itm2b	0.00424732	0.0884006	1.64059e-13	0.000131879
chr8	64592943	G	A	ENSMUSG00000037852	Cpe	0.0417434	0.120917	1.58235e-09	0.000332199
chr8	64592681	G	A	ENSMUSG00000037852	Cpe	0.00132582	0.0234865	8.87253e-12	0.000500585
chr8	64592987	G	A	ENSMUSG00000037852	Cpe	0.0133619	0.0705839	7.23064e-08	0.00066539
chr8	64592946	G	A	ENSMUSG00000037852	Cpe	0.0567868	0.21812	2.22413e-22	0.000810019
chr8	64593095	G	A	ENSMUSG00000037852	Cpe	0.00286123	0.0246065	5.54908e-10	0.000945237
chr5	134221084	G	A	ENSMUSG00000015950	Ncf1	9.33773	24.6731	0.00866961	0.00105778
chr8	64592853	G	A	ENSMUSG00000037852	Cpe	0.0215356	0.0555602	6.43772e-05	0.00134803
chr8	64592925	G	A	ENSMUSG00000037852	Cpe	0.0463933	0.107545	2.03589e-08	0.00171683
chr8	64592914	G	A	ENSMUSG00000037852	Cpe	0.00703286	0.0303216	4.64071e-07	0.00196468
chr8	64592787	G	A	ENSMUSG00000037852	Cpe	0.00735395	0.0290994	0.000280441	0.00257095
chr4	138456831	G	A	ENSMUSG00000046447	Camk2n1	0.104523	0.0371221	0.008776	0.00373266
chr5	104079470	G	A	ENSMUSG00000029309	Sparcl1	0.0025931	0.0236043	0.00014195	0.00480202
chr8	64592738	G	A	ENSMUSG00000037852	Cpe	0.00476789	0.0241338	7.32653e-06	0.00533488
chr2	148871892	G	A	ENSMUSG00000027447	Cst3	0.0170289	0.0520191	0.00191956	0.00601657
chr8	64592801	G	A	ENSMUSG00000037852	Cpe	0.0126282	0.0364973	0.000264941	0.00692036
chr8	64592949	G	A	ENSMUSG00000037852	Cpe	0.00318228	0.0190614	0.000140401	0.00832838
chr2	25469578	G	C	ENSMUSG00000015090	Ptgds	0.015552	0.0779798	0.00753053	0.000150606
chr8	64611382	G	C	ENSMUSG00000037852	Cpe	0.057918	0.109686	0.000734745	0.00823658
chr11	46272643	T	C	ENSMUSG00000020340	Cyfip2	78.7706	75.1436	2.2081e-17	2.25202e-10
chr3	116744097	T	C	ENSMUSG00000033400	Agl	3.00391	14.0782	1.93883e-09	7.88427e-08
chr10	88470177	T	C	ENSMUSG00000020059	Sycp3	0.175542	3.43536	9.16522e-15	4.91554e-07
chr10	49272789	T	C	ENSMUSG00000056073	Grik2	68.2686	73.8289	2.27052e-06	1.53107e-06
chrX	150985454	T	C	ENSMUSG00000025266	Gnl3l	15.5206	13.6704	4.60686e-05	5.99845e-06
chr11	75301015	T	C	ENSMUSG00000000751	Rpa1	86.7772	90.1262	1.83965e-11	6.17864e-06
chr11	75176432	T	C	ENSMUSG00000038268	Ovca2	16.8849	28.1591	3.28019e-10	7.19034e-06
chr14	31700662	T	C	ENSMUSG00000014496	Ankrd28	10.5095	18.2357	0.00525623	7.98884e-06
chr7	142653273	T	C	ENSMUSG00000048583	Igf2	8.95539	13.839	9.53969e-05	1.74909e-05
chr7	19697616	T	C	ENSMUSG00000002985	Apoe	0.0253747	0.076133	0.000390788	4.1334e-05
chr3	116744084	T	C	ENSMUSG00000033400	Agl	2.24444	8.04024	0.00402574	6.93836e-05
chr7	19696401	T	C	ENSMUSG00000002985	Apoe	0.0585004	0.139766	0.00221041	7.11716e-05
chr5	113088007	T	C	ENSMUSG00000051339	2900026A02Rik	16.271	10.7006	1.80216e-07	0.00011054
chr11	75301000	T	C	ENSMUSG00000000751	Rpa1	28.2182	32.2448	0.000174168	0.00015708
chrX	150984618	T	C	ENSMUSG00000025266	Gnl3l	37.4222	34.312	4.56501e-05	0.000174602
chr10	88470180	T	C	ENSMUSG00000020059	Sycp3	0	1.24508	6.01137e-12	0.000677951
chr14	8298542	T	C	ENSMUSG00000021750	Fam107a	0.024408	0.321656	1.11339e-09	0.000677951
chr5	65448046	T	C	ENSMUSG00000037822	Smim14	29.1128	24.7024	4.74153e-11	0.00078571
chr6	39335154	T	C	ENSMUSG00000029924	Slc37a3	11.8656	6.90534	1.26939e-06	0.00117157
chr2	148872827	T	C	ENSMUSG00000027447	Cst3	0.320022	0.206635	0.000612302	0.00128164
chr5	65448045	T	C	ENSMUSG00000037822	Smim14	15.0038	13.0026	0.00113067	0.00215102
chr2	120733777	T	C	ENSMUSG00000090100	Ttbk2	25.1801	19.2312	0.000605032	0.00234716
chr1	86345911	T	C	ENSMUSG00000026234	Ncl	34.0209	23.5802	1.30497e-06	0.00289748
chr11	75176384	T	C	ENSMUSG00000038268	Ovca2	0.433015	2.25448	1.01633e-07	0.00525342
chr3	80706908	T	C	ENSMUSG00000033981	Gria2	17.3304	16.2381	0.00384911	0.00678256
chr3	80706649	T	C	ENSMUSG00000033981	Gria2	10.5727	22.0193	1.93317e-05	0.0070016
chr5	113087988	T	C	ENSMUSG00000051339	2900026A02Rik	11.0663	6.93602	0.00235416	0.00784327
chr5	135909342	T	C	ENSMUSG00000051391	Ywhag	0.0324683	0.0796912	0.00234711	0.00791718
chrX	150985529	T	C	ENSMUSG00000025266	Gnl3l	28.7447	27.0601	1.87657e-05	0.00843867
chr14	8298532	T	C	ENSMUSG00000021750	Fam107a	0.0269978	0.198677	7.33262e-07	0.00904795

## Sheet: Sheet1
chr2	148871915
chr7	19697066
chr3	14375763
chr10	86837257
chr10	86837260
chr12	3404248
chr12	3404647
chr14	75848180
chr14	75848233
chr15	98804046
chr1	60478588
chr16	20123748
chr16	32300332
chr18	82585036
chr18	9877644
chr2	102784323
chr2	102784325
chr2	102784327
chr2	102784329
chr2	102784331
chr2	102784333
chr2	102784335
chr2	102784337
chr2	102784339
chr2	102784341
chr2	102784382
chr2	102784383
chr2	132309633
chr2	158383625
chr3	31206042
chr3	40793194
chr5	125456623
chr5	125456906
chr5	125457477
chr5	142669292
chr18	82554697
chr7	19696399
chr7	19696996
chr8	64606694
chr8	64617629
chr9	13289911
chr2	148871907
chr2	66332223
chr7	19697085
chr11	6358106
chr10	60300872
chr10	60301793
chr14	33967730
chr14	63142894
chr14	63142919
chr14	63142922
chr14	63142925
chr14	63142944
chr2	102784860
chr2	102788168
chr2	102788176
chr2	102788199
chr2	102788208
chr2	102788220
chr2	102788224
chr2	102788234
chr2	102788247
chr2	102788255
chr2	102788258
chr2	102788289
chr2	102788294
chr2	102789041
chr2	102789050
chr2	102789110
chr2	102789199
chr2	102789212
chr2	102789250
chr3	31206056
chr15	72994562
chr2	25469122
chr9	19657785
chr12	67667946
chr12	67667957
chr11	55395207
chr11	55395226
chr14	73362639
chr14	73362665
chr2	121936133
chr2	148871892
chr3	31206006
chr4	138456831
chr5	104079353
chr5	104079367
chr5	104079378
chr5	104079408
chr5	104079461
chr5	104079465
chr5	104079470
chr5	104079472
chr5	104079485
chr5	134221084
chr5	30060658
chr8	64592664
chr8	64592681
chr8	64592738
chr8	64592765
chr8	64592767
chr8	64592779
chr8	64592787
chr8	64592801
chr8	64592810
chr8	64592827
chr8	64592834
chr8	64592853
chr8	64592914
chr8	64592925
chr8	64592929
chr8	64592932
chr8	64592935
chr8	64592939
chr8	64592943
chr8	64592946
chr8	64592949
chr8	64592985
chr8	64592987
chr8	64593009
chr8	64593061
chr8	64593084
chr8	64593095
chr2	3454307
chr2	25469030
chr8	64611382
chr2	25469578
chr12	67668013
chr2	131936461
chr5	146835899
chr10	88470177
chr10	88470180
chr11	75176384
chr11	75176432
chr11	75301000
chr11	75301015
chr14	31700662
chr14	8298532
chr14	8298542
chr1	86345911
chr2	120733777
chr3	116744084
chr3	116744097
chr5	113087834
chr5	113087988
chr5	113088007
chr5	135909342
chr5	65448045
chr5	65448046
chr6	39335154
chr7	142653273
chr8	70185140
chrX	150984618
chrX	150985454
chrX	150985529
chr3	80706649
chr10	49272789
chr11	46272643
chr2	148872827
chr7	24979326
chr3	80706908
chr7	19696401
chr7	19697616
chrM	2085
