# Supplementary material for: Genome-wide analysis of differential RNA editing in epilepsy
Source: Genome Res. 2017 Mar;27(3):440–50. doi: 10.1101/gr.210740.116 (PMC5340971; doi:10.1101/gr.210740.116)
Supplement: Supplemental Material [file supp_gr.210740.116_Supplement_Table_S3.xlsx]

## Sheet: Previously reported sites
Supplementary Table 3: Table showing list of differential RNA-edited sites between epileptic and naïve mice. These RNA-edited sites were previously published and known to be edited in mice.
Chromosome	Edited site	Genomic nucleotide (+ strand)	Alternate nucleotide (+ strand)	Binomial test p value	Wilcox test p value	Control mean editing percentage	Cases mean editing percentage	Gene Symbol
chr4	140951582	A	I	7.12063e-37	1.33444e-21	30.9092	45.4649	Padi2
chr2	122152902	C	U	4.1638e-24	1.81134e-15	2.65009	6.6444	B2m
chr2	132309633	A	I	1.84896e-18	1.03798e-13	3.1607	4.45781	Cds2
chr2	122152740	C	U	1.64036e-17	1.34995e-13	1.35326	3.22662	B2m
chr7	130985524	A	I	3.81872e-18	4.07341e-13	0.809867	1.82576	Htra1
chr11	46272643	A	I	2.18701e-10	9.29224e-12	78.7706	75.1436	Cyfip2
chr10	88470177	A	I	1.35734e-15	1.48331e-11	5.79949	10.0222
chr11	75300577	A	I	2.60127e-14	1.50497e-11	58.9503	67.2057	Rpa1
chr14	12411582	A	I	6.33787e-14	2.43823e-10	15.8212	19.1868	Cadps
chrX	56587643	A	I	1.15072e-15	2.62557e-10	12.7906	18.6912	Mmgt1
chr11	75300578	A	I	1.88337e-12	5.19724e-10	52.487	59.546	Rpa1
chr10	86837257	A	I	7.2145e-09	3.31126e-09	85.7247	82.5652	Nt5dc3
chr11	75301015	A	I	8.73205e-10	3.5367e-09	86.7772	90.1262	Rpa1
chr18	23960405	A	I	5.38117e-08	8.51248e-09	10.3711	6.28246	Zfp397
chr3	58590823	A	I	1.38363e-10	9.83163e-09	1.50925	2.36962	2810407C02Rik
chr19	45005230	A	I	1.35017e-08	1.59326e-08	14.7	11.4012	Mrpl43
chr11	75176432	A	I	1.50868e-09	3.09804e-08	27.2048	33.9381	Ovca2
chr16	13702581	A	I	3.55082e-11	3.69301e-08	26.533	20.7224	Bfar
chr5	125457477	A	I	7.91214e-09	4.18018e-08	30.6175	25.355	Bri3bp
chr16	13702637	A	I	8.85657e-08	5.38531e-08	13.3316	9.07804	Bfar
chr11	75300623	A	I	3.93625e-08	8.91898e-08	12.8882	16.3313	Rpa1
chr2	31030943	A	I	1.39009e-06	9.78792e-08	10.22	15.0194	Fnbp1
chr5	65448046	A	I	3.22562e-08	9.80405e-08	30.2539	25.8006
chrX	56587644	A	I	5.84654e-11	1.13106e-07	3.51973	5.63211	Mmgt1
chr3	116744097	A	I	9.47184e-11	1.66731e-07	20.0358	26.7105	Agl
chr16	32300332	A	I	3.87722e-08	1.7721e-07	32.3074	26.3475	Rnf168
chr5	77407731	A	I	3.67881e-09	2.3674e-07	79.6752	86.2846	Igfbp7
chr19	8683922	A	I	8.72265e-07	5.76231e-07	39.5851	45.1999
chr3	96632460	A	I	7.16119e-06	9.55003e-07	69.9399	75.6681	Rbm8a
chr19	45005288	A	I	4.20149e-07	1.41172e-06	9.54332	7.53514	Mrpl43
chr15	38491612	A	I	8.99127e-10	1.77142e-06	0.718124	1.26145	Azin1
chr16	32299854	A	I	3.73829e-06	3.1322e-06	7.30143	4.96737	Rnf168
chrX	38420316	A	I	8.80683e-09	3.96535e-06	1.90629	3.52895	Lamp2
chr6	47871725	A	I	3.89774e-06	7.84967e-06	79.9544	71.5614
chr2	144540438	A	I	2.94424e-05	9.50665e-06	7.29748	10.2632	Polr3f
chr5	113087834	A	I	0.00023011	1.18059e-05	33.8617	29.3554	2900026A02Rik
chr6	39335154	A	I	8.61745e-06	1.23136e-05	18.8044	14.9989	Slc37a3
chr11	75177471	A	I	1.59043e-06	1.34234e-05	6.7929	9.06658	Ovca2
chr2	27263706	A	I	7.7997e-06	1.40326e-05	35.342	26.272	Vav2
chr1	86345911	A	I	2.03341e-05	1.67042e-05	52.2436	44.1012	Ncl
chrX	150985454	A	I	0.00191721	1.71455e-05	15.6017	13.8951	Gnl3l
chr11	75300584	A	I	7.67101e-05	1.82348e-05	22.1421	18.1857	Rpa1
chr11	75176384	A	I	9.03624e-08	1.86618e-05	8.76973	12.3365	Ovca2
chr4	155621916	A	I	6.71797e-05	1.95056e-05	26.4275	21.5405	Slc35e2
chr16	20123748	A	I	5.86368e-05	2.05464e-05	39.0234	35.1034	Klhl24
chr11	120579091	A	I	1.46859e-07	2.11287e-05	0.774298	1.2414	Arhgdia
chr3	135406870	A	I	4.35882e-05	2.15765e-05	19.0375	16.2325	Cisd2
chr3	116744681	A	I	3.37767e-05	2.3071e-05	26.5715	32.3465	Agl
chr13	93358133	A	I	0.000450116	2.44377e-05	5.94335	9.39245	Homer1
chr4	140951612	A	I	5.56836e-05	3.0999e-05	1.99546	3.50702	Padi2
chr17	46774931	A	I	0.000703763	4.29637e-05	16.289	19.4881	Rpl7l1
chr9	122836080	A	I	1.15123e-06	4.31424e-05	8.80213	6.34432	D9Ertd402e
chr2	158383625	A	I	5.53642e-05	4.35498e-05	17.618	14.9128	Snhg11
chr12	8750269	A	I	2.20661e-06	4.61522e-05	2.87933	3.94715	Pum2
chr12	3404248	A	I	0.00101935	5.01686e-05	57.6046	53.9506	Kif3c
chr11	75177459	A	I	3.56473e-05	6.21796e-05	15.2784	19.2413	Ovca2
chr18	10813843	A	I	3.66371e-06	6.58315e-05	8.99889	7.11504
chr5	113088007	A	I	5.90381e-06	6.90152e-05	20.6556	17.414	2900026A02Rik
chr5	77407783	A	I	1.01012e-06	7.02479e-05	84.455	90.2707	Igfbp7
chr11	75301000	A	I	0.000165189	7.35469e-05	29.7516	33.1782	Rpa1
chr8	123464824	A	I	4.57788e-05	7.73708e-05	24.1086	18.1049
chr2	126891488	A	I	0.000386389	8.6265e-05	32.0069	21.9945	2010106G01Rik
chr19	44395692	C	U	8.63047e-06	9.59174e-05	0.967872	1.41042	Scd1
chr4	33020417	A	I	0.000464619	0.000114444	37.2403	34.1601	Rragd
chr14	21797711	A	I	0.000582294	0.000121624	4.29787	5.4369	Samd8
chr5	142669292	A	I	0.00066265	0.00014215	15.7342	13.9503	Wipi2
chr3	80706649	A	I	1.49785e-05	0.000143622	45.9356	56.0151	Gria2
chr13	100699929	A	I	0.000196201	0.000172511	25.7972	20.629	Cdk7
chr3	54799475	A	I	0.000351065	0.000177514	18.0802	11.131	Smad9
chr9	73013566	A	I	0.000121704	0.000226683	2.96927	4.4025	Ccpg1
chr3	80706648	A	I	0.000458309	0.000234378	16.0274	21.896	Gria2
chr7	142653273	A	I	3.66338e-05	0.000242553	12.903	15.412	Igf2
chr10	57515985	C	U	2.03712e-05	0.000319534	0.12644	0.196351	Serinc1
chr11	75176383	A	I	4.31521e-06	0.000354495	6.31615	8.86515	Ovca2
chr12	91638662	A	I	0.000303093	0.000355958	18.7032	14.4969	Ston2
chr16	91655615	A	I	0.000334387	0.000357593	15.6887	12.9135	Son
chr14	32296625	A	I	4.14285e-05	0.000388117	10.2309	12.7749	Parg
chrX	74226862	A	I	0.00141576	0.000394789	38.489	44.0306	Flna
chr11	75300631	A	I	0.000911064	0.000533984	4.70713	5.7542	Rpa1
chrX	150985529	A	I	0.00490174	0.000570675	28.7447	27.0601	Gnl3l
chr1	162598204	A	I	0.000121267	0.000745063	2.28015	1.74577	Vamp4
chr5	65448045	A	I	0.00643395	0.000793937	17.9077	16.1811
chr6	39335162	A	I	0.00028495	0.000931189	10.1586	8.39727	Slc37a3
chr7	140810212	A	I	9.90865e-05	0.00106022	73.5387	64.9913	Zfp941
chr5	142870076	A	I	0.00674662	0.00111662	51.1178	45.2872
chr13	8851765	A	I	0.000267319	0.00112995	32.2056	25.2151	Wdr37
chr2	31030932	A	I	0.00175546	0.00122521	10.2403	13.969	Fnbp1
chrX	134589313	A	I	0.00554617	0.00130665	25.2497	20.1221	Gla
chr2	168235276	A	I	0.00807224	0.00142917	21.5224	13.8058
chr7	12972192	A	I	0.000355235	0.00148106	16.3079	11.1824	Zfp324
chr12	101919872	A	I	0.00109492	0.00157	11.5456	15.1028	Atxn3
chr11	75300560	A	I	0.000748373	0.00157606	5.96763	7.6107	Rpa1
chr3	103066090	A	I	0.00507464	0.00186736	16.1866	18.1501	Nras
chr4	138260030	A	I	1.40944e-05	0.0019568	9.49756	7.05221	Sh2d5
chr7	12973621	A	I	0.00465454	0.00200795	29.9302	21.637	Zfp324
chr9	3387771	A	I	0.000842279	0.00224699	24.6905	20.5512
chr7	25010650	A	I	0.00310336	0.00242054	17.094	14.7541	Grik5
chr10	90990709	A	I	0.00125587	0.002434	13.104	9.55342	Apaf1
chr19	10245696	A	I	0.00386909	0.00245677	50.4142	47.726	Dagla
chr9	96057240	A	I	0.000262899	0.0025208	22.4095	17.9257
chr9	44292779	A	I	0.000180293	0.002541	15.347	12.207
chr19	7538115	A	I	0.00254037	0.00274813	19.4864	16.298	Atl3
chrX	72445292	A	I	0.00427759	0.00279011	86.8534	84.8198	Gabra3
chr16	20123739	A	I	0.00074594	0.00296371	10.2232	8.55451	Klhl24
chr14	75719719	A	I	0.00108727	0.00299749	28.0787	32.6548	Cog3
chr18	6793749	A	I	0.00480075	0.00313439	21.6918	17.539
chr4	138260043	A	I	0.00112832	0.00350302	18.7374	15.6095	Sh2d5
chr19	44395590	C	U	0.000444434	0.00370377	0.59397	0.939881	Scd1
chr5	142669236	A	I	0.00340172	0.00484377	10.2448	11.3552	Wipi2
chr14	31700662	A	I	0.00452793	0.00635658	22.9991	25.2863	Ankrd28
chr4	138260077	A	I	0.000443598	0.00638646	4.79824	3.68484	Sh2d5
chr7	79360851	A	I	0.00938774	0.00642468	3.45675	2.81185	Abhd2
chr2	165111853	A	I	0.000749323	0.00705017	20.9371	18.1973	Cdh22
chr3	116744084	A	I	0.00205542	0.00748917	17.1751	20.2885	Agl

## Sheet: Sheet1
Padi2
B2m
Cds2
Htra1
Cyfip2
Rpa1
Cadps
Mmgt1
Nt5dc3
Zfp397
2810407C02Rik
Mrpl43
Ovca2
Bfar
Bri3bp
Fnbp1
Agl
Rnf168
Igfbp7
Rbm8a
Azin1
Lamp2
Polr3f
2900026A02Rik
Slc37a3
Vav2
Ncl
Gnl3l
Slc35e2
Klhl24
Arhgdia
Cisd2
Homer1
Rpl7l1
D9Ertd402e
Snhg11
Pum2
Kif3c
2010106G01Rik
Scd1
Rragd
Samd8
Wipi2
Gria2
Cdk7
Smad9
Ccpg1
Igf2
Serinc1
Ston2
Son
Parg
Flna
Vamp4
Zfp941
Wdr37
Gla
Zfp324
Atxn3
Nras
Sh2d5
Grik5
Apaf1
Dagla
Atl3
Gabra3
Cog3
Ankrd28
Abhd2
Cdh22
