# Supplementary material for: Genome-wide analysis of differential RNA editing in epilepsy
Source: Genome Res. 2017 Mar;27(3):440–50. doi: 10.1101/gr.210740.116 (PMC5340971; doi:10.1101/gr.210740.116)
Supplement: Supplemental Material [file supp_gr.210740.116_Supplement_Table_S5.xlsx]

## Sheet: VEP Clustered DRE
Supplementary Table 5: Table showing results of the consequence analsis for list of 'Clustered' RNA-edited sites that significantly varied in RNA-editing percentages between epileptic and naïve mice.
Chromosome	Edited site	Genomic nicleotide (+ strand)	Alternate nicleotide (+ strand)	Gene	Feature	Feature_type	Consequence	cDNA_position	CDS_position	Protein_position	Amino_acids	Codons	Existing_variation	Gene Symbol	SWIFT score
chr1	86345911	T	C	ENSMUSG00000026234	ENSMUST00000027438	Transcript	3_prime_UTR_variant	7065	-	-	-	-	-	Ncl
chr1	60478588	A	G	ENSMUSG00000026782	ENSMUST00000052332	Transcript	3_prime_UTR_variant	3198	-	-	-	-	-	Abi2
chr10	88470180	T	C	ENSMUSG00000060002	ENSMUST00000117440	Transcript	3_prime_UTR_variant	4197	-	-	-	-	-	Chpt1
chr10	60301793	C	T	ENSMUSG00000004207	ENSMUST00000179238	Transcript	3_prime_UTR_variant	1853	-	-	-	-	-	Psap
chr10	86837260	A	G	ENSMUSG00000054027	ENSMUST00000099396	Transcript	3_prime_UTR_variant	4823	-	-	-	-	-	Nt5dc3
chr10	88470177	T	C	ENSMUSG00000060002	ENSMUST00000117440	Transcript	3_prime_UTR_variant	4200	-	-	-	-	-	Chpt1
chr10	86837257	A	G	ENSMUSG00000054027	ENSMUST00000099396	Transcript	3_prime_UTR_variant	4820	-	-	-	-	-	Nt5dc3
chr11	75176432	T	C	ENSMUSG00000038268	ENSMUST00000071562	Transcript	3_prime_UTR_variant	2180	-	-	-	-	-	Ovca2
chr11	75176384	T	C	ENSMUSG00000038268	ENSMUST00000071562	Transcript	3_prime_UTR_variant	2228	-	-	-	-	-	Ovca2
chr11	75301000	T	C	ENSMUSG00000000751	ENSMUST00000000767	Transcript	3_prime_UTR_variant	2292	-	-	-	-	-	Rpa1
chr11	55395207	G	A	ENSMUSG00000018593	ENSMUST00000018737	Transcript	3_prime_UTR_variant	1593	-	-	-	-	-	Sparc
chr11	55395226	G	A	ENSMUSG00000018593	ENSMUST00000018737	Transcript	3_prime_UTR_variant	1574	-	-	-	-	-	Sparc
chr11	75301015	T	C	ENSMUSG00000000751	ENSMUST00000000767	Transcript	3_prime_UTR_variant	2277	-	-	-	-	-	Rpa1
chr14	63142922	C	T	ENSMUSG00000021939	ENSMUST00000006235	Transcript	3_prime_UTR_variant	1742	-	-	-	-	-	Ctsb
chr14	63142894	C	T	ENSMUSG00000021939	ENSMUST00000006235	Transcript	3_prime_UTR_variant	1714	-	-	-	-	-	Ctsb
chr14	73362639	G	A	ENSMUSG00000022108	ENSMUST00000022704	Transcript	3_prime_UTR_variant	1365	-	-	-	-	-	Itm2b
chr14	73362665	G	A	ENSMUSG00000022108	ENSMUST00000022704	Transcript	3_prime_UTR_variant	1339	-	-	-	-	-	Itm2b
chr14	31700662	T	C	ENSMUSG00000014496	ENSMUST00000014640	Transcript	3_prime_UTR_variant	4582	-	-	-	-	-	Ankrd28
chr14	63142944	C	T	ENSMUSG00000021939	ENSMUST00000006235	Transcript	3_prime_UTR_variant	1764	-	-	-	-	-	Ctsb
chr14	63142919	C	T	ENSMUSG00000021939	ENSMUST00000006235	Transcript	3_prime_UTR_variant	1739	-	-	-	-	-	Ctsb
chr14	8298532	T	C	ENSMUSG00000021750	ENSMUST00000121887	Transcript	3_prime_UTR_variant	1075	-	-	-	-	-	Fam107a
chr14	8298542	T	C	ENSMUSG00000021750	ENSMUST00000121887	Transcript	3_prime_UTR_variant	1065	-	-	-	-	-	Fam107a
chr14	63142925	C	T	ENSMUSG00000021939	ENSMUST00000006235	Transcript	3_prime_UTR_variant	1745	-	-	-	-	-	Ctsb
chr15	98804046	A	G	ENSMUSG00000059213	ENSMUST00000075444	Transcript	3_prime_UTR_variant	3476	-	-	-	-	-	Ddn
chr16	32300332	A	G	ENSMUSG00000014074	ENSMUST00000171474	Transcript	3_prime_UTR_variant	3358	-	-	-	-	-	Rnf168
chr16	20123748	A	G	ENSMUSG00000062901	ENSMUST00000023509	Transcript	3_prime_UTR_variant	2687	-	-	-	-	-	Klhl24
chr18	82585036	A	G	ENSMUSG00000041607	ENSMUST00000047865	Transcript	3_prime_UTR_variant	1891	-	-	-	-	-	Mbp
chr2	102788294	C	T	ENSMUSG00000005089	ENSMUST00000080210	Transcript	3_prime_UTR_variant	9105	-	-	-	-	-	Slc1a2
chr2	148871907	A	T	ENSMUSG00000027447	ENSMUST00000028938	Transcript	3_prime_UTR_variant	675	-	-	-	-	-	Cst3
chr2	148871892	G	A	ENSMUSG00000027447	ENSMUST00000028938	Transcript	3_prime_UTR_variant	690	-	-	-	-	-	Cst3
chr2	102784339	A	G	ENSMUSG00000005089	ENSMUST00000080210	Transcript	3_prime_UTR_variant	5150	-	-	-	-	-	Slc1a2
chr2	132309633	A	G	ENSMUSG00000058793	ENSMUST00000103181	Transcript	3_prime_UTR_variant	5979	-	-	-	-	-	Cds2
chr2	102788255	C	T	ENSMUSG00000005089	ENSMUST00000080210	Transcript	3_prime_UTR_variant	9066	-	-	-	-	-	Slc1a2
chr2	102784383	A	G	ENSMUSG00000005089	ENSMUST00000080210	Transcript	3_prime_UTR_variant	5194	-	-	-	-	-	Slc1a2
chr2	102789199	C	T	ENSMUSG00000005089	ENSMUST00000080210	Transcript	3_prime_UTR_variant	10010	-	-	-	-	-	Slc1a2
chr2	148871915	A	C	ENSMUSG00000027447	ENSMUST00000028938	Transcript	3_prime_UTR_variant	667	-	-	-	-	-	Cst3
chr2	102789110	C	T	ENSMUSG00000005089	ENSMUST00000080210	Transcript	3_prime_UTR_variant	9921	-	-	-	-	-	Slc1a2
chr2	102784329	A	G	ENSMUSG00000005089	ENSMUST00000080210	Transcript	3_prime_UTR_variant	5140	-	-	-	-	-	Slc1a2
chr2	120733777	T	C	ENSMUSG00000090100	ENSMUST00000028740	Transcript	3_prime_UTR_variant	9965	-	-	-	-	-	Ttbk2
chr2	102789212	C	T	ENSMUSG00000005089	ENSMUST00000080210	Transcript	3_prime_UTR_variant	10023	-	-	-	-	-	Slc1a2
chr2	102784325	A	G	ENSMUSG00000005089	ENSMUST00000080210	Transcript	3_prime_UTR_variant	5136	-	-	-	-	-	Slc1a2
chr2	102788168	C	T	ENSMUSG00000005089	ENSMUST00000080210	Transcript	3_prime_UTR_variant	8979	-	-	-	-	-	Slc1a2
chr2	102784331	A	G	ENSMUSG00000005089	ENSMUST00000080210	Transcript	3_prime_UTR_variant	5142	-	-	-	-	-	Slc1a2
chr2	102784327	A	G	ENSMUSG00000005089	ENSMUST00000080210	Transcript	3_prime_UTR_variant	5138	-	-	-	-	-	Slc1a2
chr2	102788258	C	T	ENSMUSG00000005089	ENSMUST00000080210	Transcript	3_prime_UTR_variant	9069	-	-	-	-	-	Slc1a2
chr2	102788224	C	T	ENSMUSG00000005089	ENSMUST00000080210	Transcript	3_prime_UTR_variant	9035	-	-	-	-	-	Slc1a2
chr2	102784333	A	G	ENSMUSG00000005089	ENSMUST00000080210	Transcript	3_prime_UTR_variant	5144	-	-	-	-	-	Slc1a2
chr2	102788247	C	T	ENSMUSG00000005089	ENSMUST00000080210	Transcript	3_prime_UTR_variant	9058	-	-	-	-	-	Slc1a2
chr2	102784323	A	G	ENSMUSG00000005089	ENSMUST00000080210	Transcript	3_prime_UTR_variant	5134	-	-	-	-	-	Slc1a2
chr2	102788234	C	T	ENSMUSG00000005089	ENSMUST00000080210	Transcript	3_prime_UTR_variant	9045	-	-	-	-	-	Slc1a2
chr2	102784335	A	G	ENSMUSG00000005089	ENSMUST00000080210	Transcript	3_prime_UTR_variant	5146	-	-	-	-	-	Slc1a2
chr2	102788220	C	T	ENSMUSG00000005089	ENSMUST00000080210	Transcript	3_prime_UTR_variant	9031	-	-	-	-	-	Slc1a2
chr2	102789250	C	T	ENSMUSG00000005089	ENSMUST00000080210	Transcript	3_prime_UTR_variant	10061	-	-	-	-	-	Slc1a2
chr2	102788176	C	T	ENSMUSG00000005089	ENSMUST00000080210	Transcript	3_prime_UTR_variant	8987	-	-	-	-	-	Slc1a2
chr2	102789050	C	T	ENSMUSG00000005089	ENSMUST00000080210	Transcript	3_prime_UTR_variant	9861	-	-	-	-	-	Slc1a2
chr2	102784341	A	G	ENSMUSG00000005089	ENSMUST00000080210	Transcript	3_prime_UTR_variant	5152	-	-	-	-	-	Slc1a2
chr2	102789041	C	T	ENSMUSG00000005089	ENSMUST00000080210	Transcript	3_prime_UTR_variant	9852	-	-	-	-	-	Slc1a2
chr2	102784382	A	G	ENSMUSG00000005089	ENSMUST00000080210	Transcript	3_prime_UTR_variant	5193	-	-	-	-	-	Slc1a2
chr2	102788199	C	T	ENSMUSG00000005089	ENSMUST00000080210	Transcript	3_prime_UTR_variant	9010	-	-	-	-	-	Slc1a2
chr2	102788208	C	T	ENSMUSG00000005089	ENSMUST00000080210	Transcript	3_prime_UTR_variant	9019	-	-	-	-	-	Slc1a2
chr2	102784860	C	T	ENSMUSG00000005089	ENSMUST00000080210	Transcript	3_prime_UTR_variant	5671	-	-	-	-	-	Slc1a2
chr2	102784337	A	G	ENSMUSG00000005089	ENSMUST00000080210	Transcript	3_prime_UTR_variant	5148	-	-	-	-	-	Slc1a2
chr2	102788289	C	T	ENSMUSG00000005089	ENSMUST00000080210	Transcript	3_prime_UTR_variant	9100	-	-	-	-	-	Slc1a2
chr3	116744084	T	C	ENSMUSG00000033400	ENSMUST00000040603	Transcript	3_prime_UTR_variant	5540	-	-	-	-	-	Agl
chr3	40793194	A	G	ENSMUSG00000025757	ENSMUST00000077083	Transcript	3_prime_UTR_variant	6570	-	-	-	-	-	Hspa4l
chr3	116744097	T	C	ENSMUSG00000033400	ENSMUST00000040603	Transcript	3_prime_UTR_variant	5527	-	-	-	-	-	Agl
chr4	138456831	G	A	ENSMUSG00000046447	ENSMUST00000050918	Transcript	3_prime_UTR_variant	1152	-	-	-	-	-	Camk2n1
chr5	104079465	G	A	ENSMUSG00000029309	ENSMUST00000031249	Transcript	3_prime_UTR_variant	2760	-	-	-	-	-	Sparcl1
chr5	113087988	T	C	ENSMUSG00000051339	ENSMUST00000050125	Transcript	3_prime_UTR_variant	4211	-	-	-	-	-	2900026A02Rik
chr5	104079461	G	A	ENSMUSG00000029309	ENSMUST00000031249	Transcript	3_prime_UTR_variant	2764	-	-	-	-	-	Sparcl1
chr5	104079485	G	A	ENSMUSG00000029309	ENSMUST00000031249	Transcript	3_prime_UTR_variant	2740	-	-	-	-	-	Sparcl1
chr5	125456623	A	G	ENSMUSG00000037905	ENSMUST00000049040	Transcript	3_prime_UTR_variant	2726	-	-	-	-	-	Bri3bp
chr5	104079378	G	A	ENSMUSG00000029309	ENSMUST00000031249	Transcript	3_prime_UTR_variant	2847	-	-	-	-	-	Sparcl1
chr5	104079472	G	A	ENSMUSG00000029309	ENSMUST00000031249	Transcript	3_prime_UTR_variant	2753	-	-	-	-	-	Sparcl1
chr5	65448046	T	C	ENSMUSG00000037822	ENSMUST00000139122	Transcript	3_prime_UTR_variant	3009	-	-	-	-	-	Smim14
chr5	104079470	G	A	ENSMUSG00000029309	ENSMUST00000031249	Transcript	3_prime_UTR_variant	2755	-	-	-	-	-	Sparcl1
chr5	65448045	T	C	ENSMUSG00000037822	ENSMUST00000139122	Transcript	3_prime_UTR_variant	3010	-	-	-	-	-	Smim14
chr5	135909342	T	C	ENSMUSG00000051391	ENSMUST00000055808	Transcript	3_prime_UTR_variant	2587	-	-	-	-	-	Ywhag
chr5	113088007	T	C	ENSMUSG00000051339	ENSMUST00000050125	Transcript	3_prime_UTR_variant	4192	-	-	-	-	-	2900026A02Rik
chr5	125457477	A	G	ENSMUSG00000037905	ENSMUST00000049040	Transcript	3_prime_UTR_variant	3580	-	-	-	-	-	Bri3bp
chr5	125456906	A	G	ENSMUSG00000037905	ENSMUST00000049040	Transcript	3_prime_UTR_variant	3009	-	-	-	-	-	Bri3bp
chr5	134221084	G	A	ENSMUSG00000015950	ENSMUST00000111275	Transcript	3_prime_UTR_variant	1897	-	-	-	-	-	Ncf1
chr5	104079367	G	A	ENSMUSG00000029309	ENSMUST00000031249	Transcript	3_prime_UTR_variant	2858	-	-	-	-	-	Sparcl1
chr5	142669292	A	G	ENSMUSG00000029578	ENSMUST00000036872	Transcript	3_prime_UTR_variant	3875	-	-	-	-	-	Wipi2
chr5	104079353	G	A	ENSMUSG00000029309	ENSMUST00000031249	Transcript	3_prime_UTR_variant	2872	-	-	-	-	-	Sparcl1
chr5	104079408	G	A	ENSMUSG00000029309	ENSMUST00000031249	Transcript	3_prime_UTR_variant	2817	-	-	-	-	-	Sparcl1
chr6	39335154	T	C	ENSMUSG00000029924	ENSMUST00000090243	Transcript	3_prime_UTR_variant	3681	-	-	-	-	-	Slc37a3
chr7	142653273	T	C	ENSMUSG00000048583	ENSMUST00000121128	Transcript	3_prime_UTR_variant	2218	-	-	-	-	-	Igf2
chr8	64592943	G	A	ENSMUSG00000037852	ENSMUST00000048967	Transcript	3_prime_UTR_variant	1702	-	-	-	-	-	Cpe
chr8	64592932	G	A	ENSMUSG00000037852	ENSMUST00000048967	Transcript	3_prime_UTR_variant	1713	-	-	-	-	-	Cpe
chr8	64592765	G	A	ENSMUSG00000037852	ENSMUST00000048967	Transcript	3_prime_UTR_variant	1880	-	-	-	-	-	Cpe
chr8	64592767	G	A	ENSMUSG00000037852	ENSMUST00000048967	Transcript	3_prime_UTR_variant	1878	-	-	-	-	-	Cpe
chr8	64592914	G	A	ENSMUSG00000037852	ENSMUST00000048967	Transcript	3_prime_UTR_variant	1731	-	-	-	-	-	Cpe
chr8	64592939	G	A	ENSMUSG00000037852	ENSMUST00000048967	Transcript	3_prime_UTR_variant	1706	-	-	-	-	-	Cpe
chr8	64593095	G	A	ENSMUSG00000037852	ENSMUST00000048967	Transcript	3_prime_UTR_variant	1550	-	-	-	-	-	Cpe
chr8	64593009	G	A	ENSMUSG00000037852	ENSMUST00000048967	Transcript	3_prime_UTR_variant	1636	-	-	-	-	-	Cpe
chr8	64592987	G	A	ENSMUSG00000037852	ENSMUST00000048967	Transcript	3_prime_UTR_variant	1658	-	-	-	-	-	Cpe
chr8	64592985	G	A	ENSMUSG00000037852	ENSMUST00000048967	Transcript	3_prime_UTR_variant	1660	-	-	-	-	-	Cpe
chr8	64592787	G	A	ENSMUSG00000037852	ENSMUST00000048967	Transcript	3_prime_UTR_variant	1858	-	-	-	-	-	Cpe
chr8	64592664	G	A	ENSMUSG00000037852	ENSMUST00000048967	Transcript	3_prime_UTR_variant	1981	-	-	-	-	-	Cpe
chr8	64593061	G	A	ENSMUSG00000037852	ENSMUST00000048967	Transcript	3_prime_UTR_variant	1584	-	-	-	-	-	Cpe
chr8	64592779	G	A	ENSMUSG00000037852	ENSMUST00000048967	Transcript	3_prime_UTR_variant	1866	-	-	-	-	-	Cpe
chr8	64593084	G	A	ENSMUSG00000037852	ENSMUST00000048967	Transcript	3_prime_UTR_variant	1561	-	-	-	-	-	Cpe
chr8	64592834	G	A	ENSMUSG00000037852	ENSMUST00000048967	Transcript	3_prime_UTR_variant	1811	-	-	-	-	-	Cpe
chr8	64592946	G	A	ENSMUSG00000037852	ENSMUST00000048967	Transcript	3_prime_UTR_variant	1699	-	-	-	-	-	Cpe
chr8	64592738	G	A	ENSMUSG00000037852	ENSMUST00000048967	Transcript	3_prime_UTR_variant	1907	-	-	-	-	-	Cpe
chr8	64592801	G	A	ENSMUSG00000037852	ENSMUST00000048967	Transcript	3_prime_UTR_variant	1844	-	-	-	-	-	Cpe
chr8	64592681	G	A	ENSMUSG00000037852	ENSMUST00000048967	Transcript	3_prime_UTR_variant	1964	-	-	-	-	-	Cpe
chr8	64592925	G	A	ENSMUSG00000037852	ENSMUST00000048967	Transcript	3_prime_UTR_variant	1720	-	-	-	-	-	Cpe
chr8	64592827	G	A	ENSMUSG00000037852	ENSMUST00000048967	Transcript	3_prime_UTR_variant	1818	-	-	-	-	-	Cpe
chr8	64592935	G	A	ENSMUSG00000037852	ENSMUST00000048967	Transcript	3_prime_UTR_variant	1710	-	-	-	-	-	Cpe
chr8	64592853	G	A	ENSMUSG00000037852	ENSMUST00000048967	Transcript	3_prime_UTR_variant	1792	-	-	-	-	-	Cpe
chr8	64592810	G	A	ENSMUSG00000037852	ENSMUST00000048967	Transcript	3_prime_UTR_variant	1835	-	-	-	-	-	Cpe
chr8	64592949	G	A	ENSMUSG00000037852	ENSMUST00000048967	Transcript	3_prime_UTR_variant	1696	-	-	-	-	-	Cpe
chr8	64592929	G	A	ENSMUSG00000037852	ENSMUST00000048967	Transcript	3_prime_UTR_variant	1716	-	-	-	-	-	Cpe
chrX	150984618	T	C	ENSMUSG00000025266	ENSMUST00000112691	Transcript	3_prime_UTR_variant	3392	-	-	-	-	-	Gnl3l
chrX	150985454	T	C	ENSMUSG00000025266	ENSMUST00000112691	Transcript	3_prime_UTR_variant	2556	-	-	-	-	-	Gnl3l
chrX	150985529	T	C	ENSMUSG00000025266	ENSMUST00000112691	Transcript	3_prime_UTR_variant	2481	-	-	-	-	-	Gnl3l
chr10	88470180	T	C	ENSMUSG00000020059	ENSMUST00000020252	Transcript	intron_variant	-	-	-	-	-	-	Sycp3
chr10	88470177	T	C	ENSMUSG00000020059	ENSMUST00000020252	Transcript	intron_variant	-	-	-	-	-	-	Sycp3
chr3	80706649	T	C	ENSMUSG00000033981	ENSMUST00000075316	Transcript	intron_variant	-	-	-	-	-	-	Gria2
chr11	75176432	T	C	ENSMUSG00000085609	ENSMUST00000134252	Transcript	intron_variant,nc_transcript_variant	-	-	-	-	-	-	1700016P03Rik
chr11	75176384	T	C	ENSMUSG00000085609	ENSMUST00000134252	Transcript	intron_variant,nc_transcript_variant	-	-	-	-	-	-	1700016P03Rik
chr10	49272789	T	C	ENSMUSG00000056073	ENSMUST00000105487	Transcript	missense_variant	2124	1699	567	I/V	Att/Gtt	-	Grik2
chr11	46272643	T	C	ENSMUSG00000020340	ENSMUST00000165599	Transcript	missense_variant	1405	958	320	K/E	Aag/Gag	-	Cyfip2
chr18	82554697	A	G	ENSMUSG00000041607	ENSMUST00000047865	Transcript	missense_variant	775	517	173	I/V	Atc/Gtc	-	Mbp
chr2	148872827	T	C	ENSMUSG00000027447	ENSMUST00000028938	Transcript	missense_variant	528	329	110	H/R	cAt/cGt	-	Cst3
chr7	19696399	A	G	ENSMUSG00000002985	ENSMUST00000174064	Transcript	missense_variant	1096	917	306	V/A	gTg/gCg	-	Apoe
chr7	19696996	A	G	ENSMUSG00000002985	ENSMUST00000174064	Transcript	missense_variant	499	320	107	V/A	gTg/gCg	-	Apoe
chr7	19697066	A	C	ENSMUSG00000002985	ENSMUST00000174064	Transcript	missense_variant	429	250	84	Y/D	Tac/Gac	-	Apoe
chr8	64606694	A	G	ENSMUSG00000037852	ENSMUST00000048967	Transcript	missense_variant	1113	1022	341	V/A	gTg/gCg	-	Cpe
chr8	64617629	A	G	ENSMUSG00000037852	ENSMUST00000048967	Transcript	missense_variant	672	581	194	L/P	cTg/cCg	-	Cpe
chr8	64611382	G	C	ENSMUSG00000037852	ENSMUST00000048967	Transcript	missense_variant	873	782	261	T/R	aCa/aGa	-	Cpe
chr2	25469578	G	C	ENSMUSG00000015090	ENSMUST00000015234	Transcript	synonymous_variant	265	96	32	P	ccC/ccG	-	Ptgds
chr3	80706908	T	C	ENSMUSG00000033981	ENSMUST00000075316	Transcript	synonymous_variant	2231	1824	608	Q	caA/caG	-	Gria2
chr7	19697085	A	T	ENSMUSG00000002985	ENSMUST00000174064	Transcript	synonymous_variant	410	231	77	T	acT/acA	-	Apoe
chr7	19696401	T	C	ENSMUSG00000002985	ENSMUST00000174064	Transcript	synonymous_variant	1094	915	305	P	ccA/ccG	-	Apoe
chr7	19697616	T	C	ENSMUSG00000002985	ENSMUST00000174064	Transcript	synonymous_variant	254	75	25	T	acA/acG	-	Apoe
