# Supplementary material for: Genome-wide analysis of differential RNA editing in epilepsy
Source: Genome Res. 2017 Mar;27(3):440–50. doi: 10.1101/gr.210740.116 (PMC5340971; doi:10.1101/gr.210740.116)
Supplement: Supplemental Material [file supp_gr.210740.116_Supplement_Table_S6.xlsx]

## Sheet: Unclusterd DRE sites VEP
Supplementary Table 6: Table showing results of the consequence analsis for list of 'All' RNA-edited sites that significantly varied in RNA-editing percentages between epileptic and naïve mice.
Chromosome	Edited site	Genomic nucleotide ( + strand)	Alternate nucleotide ( + strand)	Gene	Transcript	Consequence	cDNA_position	CDS_position	Protein_position	Amino_acids	Codons	Existing_variation	Gene Symbol	SIFT prediction
chr2	122152682	C	T	ENSMUSG00000060802	ENSMUST00000102476	3_prime_UTR_variant	459	-	-	-	-	B2m
chr2	148871915	A	C	ENSMUSG00000027447	ENSMUST00000028938	3_prime_UTR_variant	667	-	-	-	-	Cst3
chr2	148871907	A	T	ENSMUSG00000027447	ENSMUST00000028938	3_prime_UTR_variant	675	-	-	-	-	Cst3
chr2	122152902	C	T	ENSMUSG00000060802	ENSMUST00000102476	3_prime_UTR_variant	679	-	-	-	-	B2m
chr2	148871892	G	A	ENSMUSG00000027447	ENSMUST00000028938	3_prime_UTR_variant	690	-	-	-	-	Cst3
chr2	25467318	A	G	ENSMUSG00000015090	ENSMUST00000015234	3_prime_UTR_variant	747	-	-	-	-	Ptgds
chr3	58590823	A	G	ENSMUSG00000075700	ENSMUST00000107924	3_prime_UTR_variant	847	-	-	-	-	Selt
chr19	45005230	T	C	ENSMUSG00000025208	ENSMUST00000097715	3_prime_UTR_variant	997	-	-	-	-	Mrpl43
chr13	56289463	T	C	ENSMUSG00000021508	ENSMUST00000021970	3_prime_UTR_variant	1007	-	-	-	-	Cxcl14
chr15	99408620	C	T	ENSMUSG00000023010	ENSMUST00000023749	3_prime_UTR_variant	1023	-	-	-	-	Tmbim6
chr14	8298542	T	C	ENSMUSG00000021750	ENSMUST00000121887	3_prime_UTR_variant	1065	-	-	-	-	Fam107a
chr14	8298532	T	C	ENSMUSG00000021750	ENSMUST00000121887	3_prime_UTR_variant	1075	-	-	-	-	Fam107a
chr4	138456831	G	A	ENSMUSG00000046447	ENSMUST00000050918	3_prime_UTR_variant	1152	-	-	-	-	Camk2n1
chr11	75177459	T	C	ENSMUSG00000038268	ENSMUST00000071562	3_prime_UTR_variant	1153	-	-	-	-	Ovca2
chr4	148166296	C	T	ENSMUSG00000041556	ENSMUST00000047951	3_prime_UTR_variant	1160	-	-	-	-	Fbxo2
chr11	120579091	T	C	ENSMUSG00000025132	ENSMUST00000067936	3_prime_UTR_variant	1168	-	-	-	-	Arhgdia
chr14	73362822	G	A	ENSMUSG00000022108	ENSMUST00000022704	3_prime_UTR_variant	1182	-	-	-	-	Itm2b
chr3	95556296	C	T	ENSMUSG00000038642	ENSMUST00000015667	3_prime_UTR_variant	1251	-	-	-	-	Ctss
chr14	73362727	G	A	ENSMUSG00000022108	ENSMUST00000022704	3_prime_UTR_variant	1277	-	-	-	-	Itm2b
chr3	96632460	A	G	ENSMUSG00000038374	ENSMUST00000048915	3_prime_UTR_variant	1285	-	-	-	-	Rbm8a
chr11	102888661	A	G	ENSMUSG00000020932	ENSMUST00000067444	3_prime_UTR_variant	1323	-	-	-	-	Gfap
chr14	73362665	G	A	ENSMUSG00000022108	ENSMUST00000022704	3_prime_UTR_variant	1339	-	-	-	-	Itm2b
chr14	73362639	G	A	ENSMUSG00000022108	ENSMUST00000022704	3_prime_UTR_variant	1365	-	-	-	-	Itm2b
chr11	102888545	A	G	ENSMUSG00000020932	ENSMUST00000067444	3_prime_UTR_variant	1439	-	-	-	-	Gfap
chr11	102888540	T	C	ENSMUSG00000020932	ENSMUST00000067444	3_prime_UTR_variant	1444	-	-	-	-	Gfap
chr11	102888527	A	G	ENSMUSG00000020932	ENSMUST00000067444	3_prime_UTR_variant	1457	-	-	-	-	Gfap
chr15	3279914	C	T	ENSMUSG00000064373	ENSMUST00000159216	3_prime_UTR_variant	1491	-	-	-	-	Sepp1
chrX	166387281	C	T	ENSMUSG00000031342	ENSMUST00000112229	3_prime_UTR_variant	1496	-	-	-	-	Gpm6b
chr11	102888469	T	C	ENSMUSG00000020932	ENSMUST00000067444	3_prime_UTR_variant	1515	-	-	-	-	Gfap
chr11	102888455	C	T	ENSMUSG00000020932	ENSMUST00000067444	3_prime_UTR_variant	1529	-	-	-	-	Gfap
chr11	102888450	C	T	ENSMUSG00000020932	ENSMUST00000067444	3_prime_UTR_variant	1534	-	-	-	-	Gfap
chr11	102888449	T	C	ENSMUSG00000020932	ENSMUST00000067444	3_prime_UTR_variant	1535	-	-	-	-	Gfap
chr8	64593095	G	A	ENSMUSG00000037852	ENSMUST00000048967	3_prime_UTR_variant	1550	-	-	-	-	Cpe
chr8	64593084	G	A	ENSMUSG00000037852	ENSMUST00000048967	3_prime_UTR_variant	1561	-	-	-	-	Cpe
chr11	102888417	T	C	ENSMUSG00000020932	ENSMUST00000067444	3_prime_UTR_variant	1567	-	-	-	-	Gfap
chr11	55395226	G	A	ENSMUSG00000018593	ENSMUST00000018737	3_prime_UTR_variant	1574	-	-	-	-	Sparc
chr8	64593061	G	A	ENSMUSG00000037852	ENSMUST00000048967	3_prime_UTR_variant	1584	-	-	-	-	Cpe
chr11	55395207	G	A	ENSMUSG00000018593	ENSMUST00000018737	3_prime_UTR_variant	1593	-	-	-	-	Sparc
chr8	64593009	G	A	ENSMUSG00000037852	ENSMUST00000048967	3_prime_UTR_variant	1636	-	-	-	-	Cpe
chr8	64592987	G	A	ENSMUSG00000037852	ENSMUST00000048967	3_prime_UTR_variant	1658	-	-	-	-	Cpe
chr8	64592985	G	A	ENSMUSG00000037852	ENSMUST00000048967	3_prime_UTR_variant	1660	-	-	-	-	Cpe
chr11	102888317	A	G	ENSMUSG00000020932	ENSMUST00000067444	3_prime_UTR_variant	1667	-	-	-	-	Gfap
chr11	55110583	A	G	ENSMUSG00000000594	ENSMUST00000000608	3_prime_UTR_variant	1681	-	-	-	-	Gm2a
chr8	64592949	G	A	ENSMUSG00000037852	ENSMUST00000048967	3_prime_UTR_variant	1696	-	-	-	-	Cpe
chr8	64592946	G	A	ENSMUSG00000037852	ENSMUST00000048967	3_prime_UTR_variant	1699	-	-	-	-	Cpe
chr8	64592943	G	A	ENSMUSG00000037852	ENSMUST00000048967	3_prime_UTR_variant	1702	-	-	-	-	Cpe
chr8	64592939	G	A	ENSMUSG00000037852	ENSMUST00000048967	3_prime_UTR_variant	1706	-	-	-	-	Cpe
chr11	102888277	C	T	ENSMUSG00000020932	ENSMUST00000067444	3_prime_UTR_variant	1707	-	-	-	-	Gfap
chr8	64592935	G	A	ENSMUSG00000037852	ENSMUST00000048967	3_prime_UTR_variant	1710	-	-	-	-	Cpe
chr8	64592932	G	A	ENSMUSG00000037852	ENSMUST00000048967	3_prime_UTR_variant	1713	-	-	-	-	Cpe
chr14	63142894	C	T	ENSMUSG00000021939	ENSMUST00000006235	3_prime_UTR_variant	1714	-	-	-	-	Ctsb
chr8	64592929	G	A	ENSMUSG00000037852	ENSMUST00000048967	3_prime_UTR_variant	1716	-	-	-	-	Cpe
chr8	64592925	G	A	ENSMUSG00000037852	ENSMUST00000048967	3_prime_UTR_variant	1720	-	-	-	-	Cpe
chr8	64592914	G	A	ENSMUSG00000037852	ENSMUST00000048967	3_prime_UTR_variant	1731	-	-	-	-	Cpe
chr7	142376301	A	G	ENSMUSG00000007891	ENSMUST00000151120	3_prime_UTR_variant	1737	-	-	-	-	Ctsd
chr14	63142919	C	T	ENSMUSG00000021939	ENSMUST00000006235	3_prime_UTR_variant	1739	-	-	-	-	Ctsb
chr14	63142922	C	T	ENSMUSG00000021939	ENSMUST00000006235	3_prime_UTR_variant	1742	-	-	-	-	Ctsb
chr14	63142925	C	T	ENSMUSG00000021939	ENSMUST00000006235	3_prime_UTR_variant	1745	-	-	-	-	Ctsb
chr14	63142944	C	T	ENSMUSG00000021939	ENSMUST00000006235	3_prime_UTR_variant	1764	-	-	-	-	Ctsb
chr8	64592853	G	A	ENSMUSG00000037852	ENSMUST00000048967	3_prime_UTR_variant	1792	-	-	-	-	Cpe
chr8	64592834	G	A	ENSMUSG00000037852	ENSMUST00000048967	3_prime_UTR_variant	1811	-	-	-	-	Cpe
chr8	64592827	G	A	ENSMUSG00000037852	ENSMUST00000048967	3_prime_UTR_variant	1818	-	-	-	-	Cpe
chr8	64592810	G	A	ENSMUSG00000037852	ENSMUST00000048967	3_prime_UTR_variant	1835	-	-	-	-	Cpe
chr8	64592801	G	A	ENSMUSG00000037852	ENSMUST00000048967	3_prime_UTR_variant	1844	-	-	-	-	Cpe
chr10	60301793	C	T	ENSMUSG00000004207	ENSMUST00000179238	3_prime_UTR_variant	1853	-	-	-	-	Psap
chr2	131938101	C	T	ENSMUSG00000079037	ENSMUST00000091288	3_prime_UTR_variant	1856	-	-	-	-	Prnp
chr11	102888127	A	G	ENSMUSG00000020932	ENSMUST00000067444	3_prime_UTR_variant	1857	-	-	-	-	Gfap
chr8	64592787	G	A	ENSMUSG00000037852	ENSMUST00000048967	3_prime_UTR_variant	1858	-	-	-	-	Cpe
chr8	64592779	G	A	ENSMUSG00000037852	ENSMUST00000048967	3_prime_UTR_variant	1866	-	-	-	-	Cpe
chr8	64592767	G	A	ENSMUSG00000037852	ENSMUST00000048967	3_prime_UTR_variant	1878	-	-	-	-	Cpe
chr8	64592765	G	A	ENSMUSG00000037852	ENSMUST00000048967	3_prime_UTR_variant	1880	-	-	-	-	Cpe
chr18	82585036	A	G	ENSMUSG00000041607	ENSMUST00000047865	3_prime_UTR_variant	1891	-	-	-	-	Mbp
chr4	141858629	A	G	ENSMUSG00000040659	ENSMUST00000036854	3_prime_UTR_variant	1894	-	-	-	-	Efhd2
chr14	63143075	C	A	ENSMUSG00000021939	ENSMUST00000006235	3_prime_UTR_variant	1895	-	-	-	-	Ctsb
chr5	134221084	G	A	ENSMUSG00000015950	ENSMUST00000111275	3_prime_UTR_variant	1897	-	-	-	-	Ncf1
chr8	64592738	G	A	ENSMUSG00000037852	ENSMUST00000048967	3_prime_UTR_variant	1907	-	-	-	-	Cpe
chr8	64592681	G	A	ENSMUSG00000037852	ENSMUST00000048967	3_prime_UTR_variant	1964	-	-	-	-	Cpe
chr2	180161846	T	A	ENSMUSG00000039050	ENSMUST00000040668	3_prime_UTR_variant	1971	-	-	-	-	Osbpl2
chr8	64592664	G	A	ENSMUSG00000037852	ENSMUST00000048967	3_prime_UTR_variant	1981	-	-	-	-	Cpe
chr11	102887997	T	C	ENSMUSG00000020932	ENSMUST00000067444	3_prime_UTR_variant	1987	-	-	-	-	Gfap
chr17	43612118	C	T	ENSMUSG00000023913	ENSMUST00000024706	3_prime_UTR_variant	2014	-	-	-	-	Pla2g7
chr2	131938269	C	T	ENSMUSG00000079037	ENSMUST00000091288	3_prime_UTR_variant	2024	-	-	-	-	Prnp
chr11	102887953	A	G	ENSMUSG00000020932	ENSMUST00000067444	3_prime_UTR_variant	2031	-	-	-	-	Gfap
chrX	166387882	C	T	ENSMUSG00000031342	ENSMUST00000112229	3_prime_UTR_variant	2097	-	-	-	-	Gpm6b
chrX	56587643	T	C	ENSMUSG00000061273	ENSMUST00000059899	3_prime_UTR_variant	2103	-	-	-	-	Mmgt1
chrX	166387925	A	G	ENSMUSG00000031342	ENSMUST00000112229	3_prime_UTR_variant	2140	-	-	-	-	Gpm6b
chr11	102887836	T	C	ENSMUSG00000020932	ENSMUST00000067444	3_prime_UTR_variant	2148	-	-	-	-	Gfap
chr11	75176432	T	C	ENSMUSG00000038268	ENSMUST00000071562	3_prime_UTR_variant	2180	-	-	-	-	Ovca2
chrX	166387973	C	T	ENSMUSG00000031342	ENSMUST00000112229	3_prime_UTR_variant	2188	-	-	-	-	Gpm6b
chr7	142653273	T	C	ENSMUSG00000048583	ENSMUST00000121128	3_prime_UTR_variant	2218	-	-	-	-	Igf2
chr11	75176384	T	C	ENSMUSG00000038268	ENSMUST00000071562	3_prime_UTR_variant	2228	-	-	-	-	Ovca2
chr15	99409832	C	T	ENSMUSG00000023010	ENSMUST00000023749	3_prime_UTR_variant	2235	-	-	-	-	Tmbim6
chr11	75301015	T	C	ENSMUSG00000000751	ENSMUST00000000767	3_prime_UTR_variant	2277	-	-	-	-	Rpa1
chr11	75301000	T	C	ENSMUSG00000000751	ENSMUST00000000767	3_prime_UTR_variant	2292	-	-	-	-	Rpa1
chr17	33928729	A	G	ENSMUSG00000024308	ENSMUST00000025161	3_prime_UTR_variant	2335	-	-	-	-	Tapbp
chr11	102887645	A	C	ENSMUSG00000020932	ENSMUST00000067444	3_prime_UTR_variant	2339	-	-	-	-	Gfap
chrX	166388182	C	T	ENSMUSG00000031342	ENSMUST00000112229	3_prime_UTR_variant	2397	-	-	-	-	Gpm6b
chr11	102887583	G	A	ENSMUSG00000020932	ENSMUST00000067444	3_prime_UTR_variant	2401	-	-	-	-	Gfap
chr11	102887574	A	C	ENSMUSG00000020932	ENSMUST00000067444	3_prime_UTR_variant	2410	-	-	-	-	Gfap
chr11	102887571	A	G	ENSMUSG00000020932	ENSMUST00000067444	3_prime_UTR_variant	2413	-	-	-	-	Gfap
chr10	80567359	T	C	ENSMUSG00000035397	ENSMUST00000038558	3_prime_UTR_variant	2439	-	-	-	-	Klf16
chr11	102887518	A	G	ENSMUSG00000020932	ENSMUST00000067444	3_prime_UTR_variant	2466	-	-	-	-	Gfap
chr19	44303891	C	T	ENSMUSG00000025203	ENSMUST00000026221	3_prime_UTR_variant	2480	-	-	-	-	Scd2
chrX	150985529	T	C	ENSMUSG00000025266	ENSMUST00000112691	3_prime_UTR_variant	2481	-	-	-	-	Gnl3l
chrX	150985454	T	C	ENSMUSG00000025266	ENSMUST00000112691	3_prime_UTR_variant	2556	-	-	-	-	Gnl3l
chr12	31937204	G	A	ENSMUSG00000035933	ENSMUST00000036862	3_prime_UTR_variant	2571	-	-	-	-	Cog5
chr5	135909342	T	C	ENSMUSG00000051391	ENSMUST00000055808	3_prime_UTR_variant	2587	-	-	-	-	Ywhag
chr5	91624470	G	A	ENSMUSG00000034981	ENSMUST00000040576	3_prime_UTR_variant	2644	-	-	-	-	Parm1
chrX	81096535	C	T	ENSMUSG00000025666	ENSMUST00000026760	3_prime_UTR_variant	2670	-	-	-	-	Tmem47
chr16	20123748	A	G	ENSMUSG00000062901	ENSMUST00000023509	3_prime_UTR_variant	2687	-	-	-	-	Klhl24
chrX	166388473	C	T	ENSMUSG00000031342	ENSMUST00000112229	3_prime_UTR_variant	2688	-	-	-	-	Gpm6b
chr5	125456623	A	G	ENSMUSG00000037905	ENSMUST00000049040	3_prime_UTR_variant	2726	-	-	-	-	Bri3bp
chr5	104079485	G	A	ENSMUSG00000029309	ENSMUST00000031249	3_prime_UTR_variant	2740	-	-	-	-	Sparcl1
chr10	60132705	A	G	ENSMUSG00000058297	ENSMUST00000121820	3_prime_UTR_variant	2745	-	-	-	-	Spock2
chr5	104079472	G	A	ENSMUSG00000029309	ENSMUST00000031249	3_prime_UTR_variant	2753	-	-	-	-	Sparcl1
chr5	104079470	G	A	ENSMUSG00000029309	ENSMUST00000031249	3_prime_UTR_variant	2755	-	-	-	-	Sparcl1
chr5	104079465	G	A	ENSMUSG00000029309	ENSMUST00000031249	3_prime_UTR_variant	2760	-	-	-	-	Sparcl1
chr5	104079461	G	A	ENSMUSG00000029309	ENSMUST00000031249	3_prime_UTR_variant	2764	-	-	-	-	Sparcl1
chr5	104079408	G	A	ENSMUSG00000029309	ENSMUST00000031249	3_prime_UTR_variant	2817	-	-	-	-	Sparcl1
chr2	144540438	A	G	ENSMUSG00000027427	ENSMUST00000028914	3_prime_UTR_variant	2846	-	-	-	-	Polr3f
chr5	104079378	G	A	ENSMUSG00000029309	ENSMUST00000031249	3_prime_UTR_variant	2847	-	-	-	-	Sparcl1
chr5	104079367	G	A	ENSMUSG00000029309	ENSMUST00000031249	3_prime_UTR_variant	2858	-	-	-	-	Sparcl1
chr5	104079353	G	A	ENSMUSG00000029309	ENSMUST00000031249	3_prime_UTR_variant	2872	-	-	-	-	Sparcl1
chr3	135406870	T	C	ENSMUSG00000028165	ENSMUST00000029815	3_prime_UTR_variant	2903	-	-	-	-	Cisd2
chr2	102782107	A	G	ENSMUSG00000005089	ENSMUST00000080210	3_prime_UTR_variant	2918	-	-	-	-	Slc1a2
chrX	166388732	C	T	ENSMUSG00000031342	ENSMUST00000112229	3_prime_UTR_variant	2947	-	-	-	-	Gpm6b
chr8	55060535	C	T	ENSMUSG00000031517	ENSMUST00000033915	3_prime_UTR_variant	2994	-	-	-	-	Gpm6a
chr5	125456906	A	G	ENSMUSG00000037905	ENSMUST00000049040	3_prime_UTR_variant	3009	-	-	-	-	Bri3bp
chr5	65448046	T	C	ENSMUSG00000037822	ENSMUST00000139122	3_prime_UTR_variant	3009	-	-	-	-	Smim14
chr5	65448045	T	C	ENSMUSG00000037822	ENSMUST00000139122	3_prime_UTR_variant	3010	-	-	-	-	Smim14
chrX	166388833	C	T	ENSMUSG00000031342	ENSMUST00000112229	3_prime_UTR_variant	3048	-	-	-	-	Gpm6b
chrX	166388904	C	T	ENSMUSG00000031342	ENSMUST00000112229	3_prime_UTR_variant	3119	-	-	-	-	Gpm6b
chr1	60478588	A	G	ENSMUSG00000026782	ENSMUST00000052332	3_prime_UTR_variant	3198	-	-	-	-	Abi2
chr4	33020417	A	G	ENSMUSG00000028278	ENSMUST00000098190	3_prime_UTR_variant	3245	-	-	-	-	Rragd
chr16	32300332	A	G	ENSMUSG00000014074	ENSMUST00000171474	3_prime_UTR_variant	3358	-	-	-	-	Rnf168
chr14	63144541	A	G	ENSMUSG00000021939	ENSMUST00000006235	3_prime_UTR_variant	3361	-	-	-	-	Ctsb
chrX	150984618	T	C	ENSMUSG00000025266	ENSMUST00000112691	3_prime_UTR_variant	3392	-	-	-	-	Gnl3l
chr15	98804046	A	G	ENSMUSG00000059213	ENSMUST00000075444	3_prime_UTR_variant	3476	-	-	-	-	Ddn
chr5	125457477	A	G	ENSMUSG00000037905	ENSMUST00000049040	3_prime_UTR_variant	3580	-	-	-	-	Bri3bp
chr6	39335154	T	C	ENSMUSG00000029924	ENSMUST00000090243	3_prime_UTR_variant	3681	-	-	-	-	Slc37a3
chr5	142669292	A	G	ENSMUSG00000029578	ENSMUST00000036872	3_prime_UTR_variant	3875	-	-	-	-	Wipi2
chr10	88470481	T	C	ENSMUSG00000060002	ENSMUST00000117440	3_prime_UTR_variant	3896	-	-	-	-	Chpt1
chr15	8634334	G	A	ENSMUSG00000005360	ENSMUST00000005493	3_prime_UTR_variant	3953	-	-	-	-	Slc1a3
chr2	91213599	G	A	ENSMUSG00000002103	ENSMUST00000002172	3_prime_UTR_variant	4157	-	-	-	-	Acp2
chr5	113088007	T	C	ENSMUSG00000051339	ENSMUST00000050125	3_prime_UTR_variant	4192	-	-	-	-	2900026A02Rik
chr10	88470180	T	C	ENSMUSG00000060002	ENSMUST00000117440	3_prime_UTR_variant	4197	-	-	-	-	Chpt1
chr10	88470177	T	C	ENSMUSG00000060002	ENSMUST00000117440	3_prime_UTR_variant	4200	-	-	-	-	Chpt1
chr5	113087988	T	C	ENSMUSG00000051339	ENSMUST00000050125	3_prime_UTR_variant	4211	-	-	-	-	2900026A02Rik
chr14	31700662	T	C	ENSMUSG00000014496	ENSMUST00000014640	3_prime_UTR_variant	4582	-	-	-	-	Ankrd28
chr19	44306154	C	T	ENSMUSG00000025203	ENSMUST00000026221	3_prime_UTR_variant	4743	-	-	-	-	Scd2
chr10	86837257	A	G	ENSMUSG00000054027	ENSMUST00000099396	3_prime_UTR_variant	4820	-	-	-	-	Nt5dc3
chr10	86837260	A	G	ENSMUSG00000054027	ENSMUST00000099396	3_prime_UTR_variant	4823	-	-	-	-	Nt5dc3
chr2	102784323	A	G	ENSMUSG00000005089	ENSMUST00000080210	3_prime_UTR_variant	5134	-	-	-	-	Slc1a2
chr2	102784325	A	G	ENSMUSG00000005089	ENSMUST00000080210	3_prime_UTR_variant	5136	-	-	-	-	Slc1a2
chr2	102784327	A	G	ENSMUSG00000005089	ENSMUST00000080210	3_prime_UTR_variant	5138	-	-	-	-	Slc1a2
chr2	102784329	A	G	ENSMUSG00000005089	ENSMUST00000080210	3_prime_UTR_variant	5140	-	-	-	-	Slc1a2
chr2	102784331	A	G	ENSMUSG00000005089	ENSMUST00000080210	3_prime_UTR_variant	5142	-	-	-	-	Slc1a2
chr2	102784333	A	G	ENSMUSG00000005089	ENSMUST00000080210	3_prime_UTR_variant	5144	-	-	-	-	Slc1a2
chr2	102784335	A	G	ENSMUSG00000005089	ENSMUST00000080210	3_prime_UTR_variant	5146	-	-	-	-	Slc1a2
chr2	102784337	A	G	ENSMUSG00000005089	ENSMUST00000080210	3_prime_UTR_variant	5148	-	-	-	-	Slc1a2
chr2	102784339	A	G	ENSMUSG00000005089	ENSMUST00000080210	3_prime_UTR_variant	5150	-	-	-	-	Slc1a2
chr2	102784341	A	G	ENSMUSG00000005089	ENSMUST00000080210	3_prime_UTR_variant	5152	-	-	-	-	Slc1a2
chr2	102784382	A	G	ENSMUSG00000005089	ENSMUST00000080210	3_prime_UTR_variant	5193	-	-	-	-	Slc1a2
chr2	102784383	A	G	ENSMUSG00000005089	ENSMUST00000080210	3_prime_UTR_variant	5194	-	-	-	-	Slc1a2
chr3	116744097	T	C	ENSMUSG00000033400	ENSMUST00000040603	3_prime_UTR_variant	5527	-	-	-	-	Agl
chr3	116744084	T	C	ENSMUSG00000033400	ENSMUST00000040603	3_prime_UTR_variant	5540	-	-	-	-	Agl
chr2	102784860	C	T	ENSMUSG00000005089	ENSMUST00000080210	3_prime_UTR_variant	5671	-	-	-	-	Slc1a2
chr2	132309633	A	G	ENSMUSG00000058793	ENSMUST00000103181	3_prime_UTR_variant	5979	-	-	-	-	Cds2
chr9	106895332	A	C	ENSMUSG00000039716	ENSMUST00000044532	3_prime_UTR_variant	6556	-	-	-	-	Dock3
chr3	40793194	A	G	ENSMUSG00000025757	ENSMUST00000077083	3_prime_UTR_variant	6570	-	-	-	-	Hspa4l
chr1	86345911	T	C	ENSMUSG00000026234	ENSMUST00000027438	3_prime_UTR_variant	7065	-	-	-	-	Ncl
chr2	102788168	C	T	ENSMUSG00000005089	ENSMUST00000080210	3_prime_UTR_variant	8979	-	-	-	-	Slc1a2
chr2	102788176	C	T	ENSMUSG00000005089	ENSMUST00000080210	3_prime_UTR_variant	8987	-	-	-	-	Slc1a2
chr2	102788199	C	T	ENSMUSG00000005089	ENSMUST00000080210	3_prime_UTR_variant	9010	-	-	-	-	Slc1a2
chr2	102788208	C	T	ENSMUSG00000005089	ENSMUST00000080210	3_prime_UTR_variant	9019	-	-	-	-	Slc1a2
chr2	102788220	C	T	ENSMUSG00000005089	ENSMUST00000080210	3_prime_UTR_variant	9031	-	-	-	-	Slc1a2
chr2	102788224	C	T	ENSMUSG00000005089	ENSMUST00000080210	3_prime_UTR_variant	9035	-	-	-	-	Slc1a2
chr2	102788234	C	T	ENSMUSG00000005089	ENSMUST00000080210	3_prime_UTR_variant	9045	-	-	-	-	Slc1a2
chr2	102788247	C	T	ENSMUSG00000005089	ENSMUST00000080210	3_prime_UTR_variant	9058	-	-	-	-	Slc1a2
chr2	102788255	C	T	ENSMUSG00000005089	ENSMUST00000080210	3_prime_UTR_variant	9066	-	-	-	-	Slc1a2
chr2	102788258	C	T	ENSMUSG00000005089	ENSMUST00000080210	3_prime_UTR_variant	9069	-	-	-	-	Slc1a2
chr2	102788289	C	T	ENSMUSG00000005089	ENSMUST00000080210	3_prime_UTR_variant	9100	-	-	-	-	Slc1a2
chr2	102788294	C	T	ENSMUSG00000005089	ENSMUST00000080210	3_prime_UTR_variant	9105	-	-	-	-	Slc1a2
chr2	102788447	C	T	ENSMUSG00000005089	ENSMUST00000080210	3_prime_UTR_variant	9258	-	-	-	-	Slc1a2
chr2	102788912	C	T	ENSMUSG00000005089	ENSMUST00000080210	3_prime_UTR_variant	9723	-	-	-	-	Slc1a2
chr2	102789041	C	T	ENSMUSG00000005089	ENSMUST00000080210	3_prime_UTR_variant	9852	-	-	-	-	Slc1a2
chr2	102789050	C	T	ENSMUSG00000005089	ENSMUST00000080210	3_prime_UTR_variant	9861	-	-	-	-	Slc1a2
chr2	102789110	C	T	ENSMUSG00000005089	ENSMUST00000080210	3_prime_UTR_variant	9921	-	-	-	-	Slc1a2
chr2	120733777	T	C	ENSMUSG00000090100	ENSMUST00000028740	3_prime_UTR_variant	9965	-	-	-	-	Ttbk2
chr2	102789199	C	T	ENSMUSG00000005089	ENSMUST00000080210	3_prime_UTR_variant	10010	-	-	-	-	Slc1a2
chr2	102789212	C	T	ENSMUSG00000005089	ENSMUST00000080210	3_prime_UTR_variant	10023	-	-	-	-	Slc1a2
chr2	102789250	C	T	ENSMUSG00000005089	ENSMUST00000080210	3_prime_UTR_variant	10061	-	-	-	-	Slc1a2
chr2	102789355	C	T	ENSMUSG00000005089	ENSMUST00000080210	3_prime_UTR_variant	10166	-	-	-	-	Slc1a2
chr2	102789431	C	T	ENSMUSG00000005089	ENSMUST00000080210	3_prime_UTR_variant	10242	-	-	-	-	Slc1a2
chr10	88470177	T	C	ENSMUSG00000020059	ENSMUST00000020252	intron_variant	-	-	-	-	-	Sycp3
chr10	88470180	T	C	ENSMUSG00000020059	ENSMUST00000020252	intron_variant	-	-	-	-	-	Sycp3
chr10	88470481	T	C	ENSMUSG00000020059	ENSMUST00000020252	intron_variant	-	-	-	-	-	Sycp3
chr13	58933755	C	T	ENSMUSG00000055254	ENSMUST00000079828	intron_variant	-	-	-	-	-	Ntrk2
chr2	122152682	C	T	ENSMUSG00000027233	ENSMUST00000028665	intron_variant	-	-	-	-	-	Patl2
chr2	122152902	C	T	ENSMUSG00000027233	ENSMUST00000028665	intron_variant	-	-	-	-	-	Patl2
chr2	131938101	C	T	ENSMUSG00000098754	ENSMUST00000136783	intron_variant	-	-	-	-	-	PRND
chr2	131938269	C	T	ENSMUSG00000098754	ENSMUST00000136783	intron_variant	-	-	-	-	-	PRND
chr2	31030943	T	C	ENSMUSG00000075415	ENSMUST00000113560	intron_variant	-	-	-	-	-	Fnbp1
chr2	91213599	G	A	ENSMUSG00000002109	ENSMUST00000028696	intron_variant	-	-	-	-	-	Ddb2
chr3	80706649	T	C	ENSMUSG00000033981	ENSMUST00000075316	intron_variant	-	-	-	-	-	Gria2
chrX	166385743	C	T	ENSMUSG00000031342	ENSMUST00000112229	intron_variant	-	-	-	-	-	Gpm6b
chrX	166386374	C	T	ENSMUSG00000031342	ENSMUST00000112229	intron_variant	-	-	-	-	-	Gpm6b
chr11	102887518	A	G	ENSMUSG00000097410	ENSMUST00000181125	intron_variant,nc_transcript_variant	-	-	-	-	-	Gm26668
chr11	102887571	A	G	ENSMUSG00000097410	ENSMUST00000181125	intron_variant,nc_transcript_variant	-	-	-	-	-	Gm26668
chr11	102887574	A	C	ENSMUSG00000097410	ENSMUST00000181125	intron_variant,nc_transcript_variant	-	-	-	-	-	Gm26668
chr11	102887583	G	A	ENSMUSG00000097410	ENSMUST00000181125	intron_variant,nc_transcript_variant	-	-	-	-	-	Gm26668
chr11	102887645	A	C	ENSMUSG00000097410	ENSMUST00000181125	intron_variant,nc_transcript_variant	-	-	-	-	-	Gm26668
chr11	102887836	T	C	ENSMUSG00000097410	ENSMUST00000181125	intron_variant,nc_transcript_variant	-	-	-	-	-	Gm26668
chr11	102887953	A	G	ENSMUSG00000097410	ENSMUST00000181125	intron_variant,nc_transcript_variant	-	-	-	-	-	Gm26668
chr11	102887997	T	C	ENSMUSG00000097410	ENSMUST00000181125	intron_variant,nc_transcript_variant	-	-	-	-	-	Gm26668
chr11	102888127	A	G	ENSMUSG00000097410	ENSMUST00000181125	intron_variant,nc_transcript_variant	-	-	-	-	-	Gm26668
chr11	102888277	C	T	ENSMUSG00000097410	ENSMUST00000181125	intron_variant,nc_transcript_variant	-	-	-	-	-	Gm26668
chr11	102888317	A	G	ENSMUSG00000097410	ENSMUST00000181125	intron_variant,nc_transcript_variant	-	-	-	-	-	Gm26668
chr11	102888417	T	C	ENSMUSG00000097410	ENSMUST00000181125	intron_variant,nc_transcript_variant	-	-	-	-	-	Gm26668
chr11	102888449	T	C	ENSMUSG00000097410	ENSMUST00000181125	intron_variant,nc_transcript_variant	-	-	-	-	-	Gm26668
chr11	102888450	C	T	ENSMUSG00000097410	ENSMUST00000181125	intron_variant,nc_transcript_variant	-	-	-	-	-	Gm26668
chr11	102888455	C	T	ENSMUSG00000097410	ENSMUST00000181125	intron_variant,nc_transcript_variant	-	-	-	-	-	Gm26668
chr11	102888469	T	C	ENSMUSG00000097410	ENSMUST00000181125	intron_variant,nc_transcript_variant	-	-	-	-	-	Gm26668
chr11	102888527	A	G	ENSMUSG00000097410	ENSMUST00000181125	intron_variant,nc_transcript_variant	-	-	-	-	-	Gm26668
chr11	102888540	T	C	ENSMUSG00000097410	ENSMUST00000181125	intron_variant,nc_transcript_variant	-	-	-	-	-	Gm26668
chr11	102888545	A	G	ENSMUSG00000097410	ENSMUST00000181125	intron_variant,nc_transcript_variant	-	-	-	-	-	Gm26668
chr11	102888661	A	G	ENSMUSG00000097410	ENSMUST00000181125	intron_variant,nc_transcript_variant	-	-	-	-	-	Gm26668
chr11	102888700	C	T	ENSMUSG00000097410	ENSMUST00000181125	intron_variant,nc_transcript_variant	-	-	-	-	-	Gm26668
chr11	102889447	C	T	ENSMUSG00000097410	ENSMUST00000181125	intron_variant,nc_transcript_variant	-	-	-	-	-	Gm26668
chr11	102889448	A	G	ENSMUSG00000097410	ENSMUST00000181125	intron_variant,nc_transcript_variant	-	-	-	-	-	Gm26668
chr11	102889454	A	C	ENSMUSG00000097410	ENSMUST00000181125	intron_variant,nc_transcript_variant	-	-	-	-	-	Gm26668
chr11	102889466	A	G	ENSMUSG00000097410	ENSMUST00000181125	intron_variant,nc_transcript_variant	-	-	-	-	-	Gm26668
chr11	102889472	T	C	ENSMUSG00000097410	ENSMUST00000181125	intron_variant,nc_transcript_variant	-	-	-	-	-	Gm26668
chr11	102891933	A	C	ENSMUSG00000097410	ENSMUST00000181125	intron_variant,nc_transcript_variant	-	-	-	-	-	Gm26668
chr11	102893161	T	C	ENSMUSG00000097410	ENSMUST00000181125	intron_variant,nc_transcript_variant	-	-	-	-	-	Gm26668
chr11	102893164	T	C	ENSMUSG00000097410	ENSMUST00000181125	intron_variant,nc_transcript_variant	-	-	-	-	-	Gm26668
chr11	102893201	A	G	ENSMUSG00000097410	ENSMUST00000181125	intron_variant,nc_transcript_variant	-	-	-	-	-	Gm26668
chr11	102893208	C	T	ENSMUSG00000097410	ENSMUST00000181125	intron_variant,nc_transcript_variant	-	-	-	-	-	Gm26668
chr11	102893209	G	A	ENSMUSG00000097410	ENSMUST00000181125	intron_variant,nc_transcript_variant	-	-	-	-	-	Gm26668
chr11	102893510	C	T	ENSMUSG00000097410	ENSMUST00000181125	intron_variant,nc_transcript_variant	-	-	-	-	-	Gm26668
chr11	102894389	A	T	ENSMUSG00000097410	ENSMUST00000181125	intron_variant,nc_transcript_variant	-	-	-	-	-	Gm26668
chr11	102894392	A	G	ENSMUSG00000097410	ENSMUST00000181125	intron_variant,nc_transcript_variant	-	-	-	-	-	Gm26668
chr11	102894514	A	G	ENSMUSG00000097410	ENSMUST00000181125	intron_variant,nc_transcript_variant	-	-	-	-	-	Gm26668
chr11	102895504	T	C	ENSMUSG00000097410	ENSMUST00000181125	intron_variant,nc_transcript_variant	-	-	-	-	-	Gm26668
chr11	102895505	C	T	ENSMUSG00000097410	ENSMUST00000181125	intron_variant,nc_transcript_variant	-	-	-	-	-	Gm26668
chr11	102895508	C	T	ENSMUSG00000097410	ENSMUST00000181125	intron_variant,nc_transcript_variant	-	-	-	-	-	Gm26668
chr11	102895513	A	G	ENSMUSG00000097410	ENSMUST00000181125	intron_variant,nc_transcript_variant	-	-	-	-	-	Gm26668
chr11	102895766	A	G	ENSMUSG00000097410	ENSMUST00000181125	intron_variant,nc_transcript_variant	-	-	-	-	-	Gm26668
chr11	102896837	A	G	ENSMUSG00000097410	ENSMUST00000181125	intron_variant,nc_transcript_variant	-	-	-	-	-	Gm26668
chr11	102896867	A	G	ENSMUSG00000097410	ENSMUST00000181125	intron_variant,nc_transcript_variant	-	-	-	-	-	Gm26668
chr11	102896906	A	G	ENSMUSG00000097410	ENSMUST00000181125	intron_variant,nc_transcript_variant	-	-	-	-	-	Gm26668
chr11	102896909	A	G	ENSMUSG00000097410	ENSMUST00000181125	intron_variant,nc_transcript_variant	-	-	-	-	-	Gm26668
chr11	102896947	A	G	ENSMUSG00000097410	ENSMUST00000181125	intron_variant,nc_transcript_variant	-	-	-	-	-	Gm26668
chr11	75176384	T	C	ENSMUSG00000085609	ENSMUST00000134252	intron_variant,nc_transcript_variant	-	-	-	-	-	1700016P03Rik
chr11	75176432	T	C	ENSMUSG00000085609	ENSMUST00000134252	intron_variant,nc_transcript_variant	-	-	-	-	-	1700016P03Rik
chr11	102896909	A	G	ENSMUSG00000020932	ENSMUST00000067444	missense_variant	223	209	70	M/T	aTg/aCg	Gfap	deleterious(0)
chr11	102896906	A	G	ENSMUSG00000020932	ENSMUST00000067444	missense_variant	226	212	71	M/T	aTg/aCg	Gfap	deleterious(0)
chr11	102896867	A	G	ENSMUSG00000020932	ENSMUST00000067444	missense_variant	265	251	84	V/A	gTc/gCc	Gfap	deleterious(0)
chr11	102896837	A	G	ENSMUSG00000020932	ENSMUST00000067444	missense_variant	295	281	94	L/P	cTg/cCg	Gfap	deleterious(0)
chr7	19697066	A	C	ENSMUSG00000002985	ENSMUST00000174064	missense_variant	429	250	84	Y/D	Tac/Gac	Apoe	deleterious(0)
chr7	19696996	A	G	ENSMUSG00000002985	ENSMUST00000174064	missense_variant	499	320	107	V/A	gTg/gCg	Apoe	deleterious(0.01)
chr11	102895766	A	G	ENSMUSG00000020932	ENSMUST00000067444	missense_variant	511	497	166	L/P	cTg/cCg	Gfap	deleterious(0)
chr2	148872827	T	C	ENSMUSG00000027447	ENSMUST00000028938	missense_variant	528	329	110	H/R	cAt/cGt	Cst3	tolerated(0.31)
chr11	102895513	A	G	ENSMUSG00000020932	ENSMUST00000067444	missense_variant	583	569	190	L/P	cTg/cCg	Gfap	deleterious(0)
chr11	102895508	C	T	ENSMUSG00000020932	ENSMUST00000067444	missense_variant	588	574	192	E/K	Gag/Aag	Gfap	deleterious(0.01)
chr11	102895505	C	T	ENSMUSG00000020932	ENSMUST00000067444	missense_variant	591	577	193	E/K	Gag/Aag	Gfap	deleterious(0)
chr11	102895504	T	C	ENSMUSG00000020932	ENSMUST00000067444	missense_variant	592	578	193	E/G	gAg/gGg	Gfap	deleterious(0)
chr11	102894514	A	G	ENSMUSG00000020932	ENSMUST00000067444	missense_variant	649	635	212	L/P	cTg/cCg	Gfap	deleterious(0)
chr8	64617629	A	G	ENSMUSG00000037852	ENSMUST00000048967	missense_variant	672	581	194	L/P	cTg/cCg	Cpe	deleterious(0)
chr11	102894392	A	G	ENSMUSG00000020932	ENSMUST00000067444	missense_variant	771	757	253	W/R	Tgg/Cgg	Gfap	deleterious(0)
chr11	102894389	A	T	ENSMUSG00000020932	ENSMUST00000067444	missense_variant	774	760	254	Y/N	Tat/Aat	Gfap	deleterious(0)
chr18	82554697	A	G	ENSMUSG00000041607	ENSMUST00000047865	missense_variant	775	517	173	I/V	Atc/Gtc	Mbp	deleterious(0.03)
chr8	95346566	C	A	ENSMUSG00000031792	ENSMUST00000034245	missense_variant	809	739	247	R/S	Cgt/Agt	Usb1	tolerated(0.12)
chr11	102893510	C	T	ENSMUSG00000020932	ENSMUST00000067444	missense_variant	862	848	283	R/H	cGc/cAc	Gfap	deleterious(0)
chr1	172092348	A	G	ENSMUSG00000026553	ENSMUST00000135192	missense_variant	871	490	164	I/V	Att/Gtt	Copa	deleterious(0.03)
chr8	64611382	G	C	ENSMUSG00000037852	ENSMUST00000048967	missense_variant	873	782	261	T/R	aCa/aGa	Cpe	deleterious(0.03)
chr11	102893209	G	A	ENSMUSG00000020932	ENSMUST00000067444	missense_variant	958	944	315	A/V	gCg/gTg	Gfap	tolerated(0.18)
chr11	102893201	A	G	ENSMUSG00000020932	ENSMUST00000067444	missense_variant	966	952	318	S/P	Tcg/Ccg	Gfap	tolerated(0.06)
chr4	4133993	A	G	ENSMUSG00000045573	ENSMUST00000070375	missense_variant	987	653	218	V/A	gTg/gCg	Penk	deleterious(0)
chr11	102893164	T	C	ENSMUSG00000020932	ENSMUST00000067444	missense_variant	1003	989	330	E/G	gAg/gGg	Gfap	tolerated(0.13)
chr11	102893161	T	C	ENSMUSG00000020932	ENSMUST00000067444	missense_variant	1006	992	331	E/G	gAg/gGg	Gfap	deleterious(0)
chr7	19696399	A	G	ENSMUSG00000002985	ENSMUST00000174064	missense_variant	1096	917	306	V/A	gTg/gCg	Apoe	deleterious(0.01)
chr8	64606694	A	G	ENSMUSG00000037852	ENSMUST00000048967	missense_variant	1113	1022	341	V/A	gTg/gCg	Cpe	deleterious(0)
chr11	102889472	T	C	ENSMUSG00000020932	ENSMUST00000067444	missense_variant	1225	1211	404	N/S	aAc/aGc	Gfap	tolerated(0.34)
chr11	102889466	A	G	ENSMUSG00000020932	ENSMUST00000067444	missense_variant	1231	1217	406	V/A	gTg/gCg	Gfap	tolerated(0.06)
chr11	102889454	A	C	ENSMUSG00000020932	ENSMUST00000067444	missense_variant	1243	1229	410	V/G	gTg/gGg	Gfap	deleterious(0)
chr11	102889448	A	G	ENSMUSG00000020932	ENSMUST00000067444	missense_variant	1249	1235	412	M/T	aTg/aCg	Gfap	tolerated(1)
chr11	102889447	C	T	ENSMUSG00000020932	ENSMUST00000067444	missense_variant	1250	1236	412	M/I	atG/atA	Gfap	deleterious(0.03)
chr11	102888700	C	T	ENSMUSG00000020932	ENSMUST00000067444	missense_variant	1284	1270	424	E/K	Gag/Aag	Gfap	tolerated(0.23)
chr11	46272643	T	C	ENSMUSG00000020340	ENSMUST00000165599	missense_variant	1405	958	320	K/E	Aag/Gag	Cyfip2	tolerated(0.1)
chr19	6472363	A	C	ENSMUSG00000033768	ENSMUST00000113462	missense_variant	1768	1282	428	T/P	Aca/Cca	Nrxn2	tolerated(0.11)
chr10	49272789	T	C	ENSMUSG00000056073	ENSMUST00000105487	missense_variant	2124	1699	567	I/V	Att/Gtt	Grik2	tolerated(1)
chr14	12411582	T	C	ENSMUSG00000054423	ENSMUST00000067491	missense_variant	4114	3773	1258	E/G	gAg/gGg	Cadps	deleterious(0.03)
chr1	66672714	A	G	ENSMUSG00000055567	ENSMUST00000061620	missense_variant	8274	8194	2732	S/G	Agc/Ggc	Unc80	tolerated(0.17)
chr19	6531914	C	A	ENSMUSG00000052188	ENSMUST00000149574	non_coding_exon_variant,nc_transcript_variant	98	-	-	-	-	Gm14964
chr11	75177459	T	C	ENSMUSG00000085609	ENSMUST00000134252	non_coding_exon_variant,nc_transcript_variant	689	-	-	-	-	1700016P03Rik
chr14	64592992	C	T	ENSMUSG00000097545	ENSMUST00000180610	non_coding_exon_variant,nc_transcript_variant	2855	-	-	-	-	A930011O12Rik
chr11	78324386	C	A	ENSMUSG00000017390	ENSMUST00000017534	splice_region_variant,intron_variant	-	-	-	-	-	Aldoc
chr11	102896947	A	G	ENSMUSG00000020932	ENSMUST00000067444	synonymous_variant	185	171	57	A	gcT/gcC	Gfap
chr7	19697616	T	C	ENSMUSG00000002985	ENSMUST00000174064	synonymous_variant	254	75	25	T	acA/acG	Apoe
chr2	25469578	G	C	ENSMUSG00000015090	ENSMUST00000015234	synonymous_variant	265	96	32	P	ccC/ccG	Ptgds
chr7	19697085	A	T	ENSMUSG00000002985	ENSMUST00000174064	synonymous_variant	410	231	77	T	acT/acA	Apoe
chr19	5607788	C	A	ENSMUSG00000024926	ENSMUST00000113641	synonymous_variant	833	768	256	T	acG/acT	Kat5
chr11	102893208	C	T	ENSMUSG00000020932	ENSMUST00000067444	synonymous_variant	959	945	315	A	gcG/gcA	Gfap
chr12	31937204	G	A	ENSMUSG00000002996	ENSMUST00000172314	synonymous_variant	973	648	216	S	tcC/tcT	Hbp1
chr7	19696401	T	C	ENSMUSG00000002985	ENSMUST00000174064	synonymous_variant	1094	915	305	P	ccA/ccG	Apoe
chr11	102891933	A	C	ENSMUSG00000020932	ENSMUST00000067444	synonymous_variant	1154	1140	380	T	acT/acG	Gfap
chr11	115791857	G	A	ENSMUSG00000020747	ENSMUST00000093912	synonymous_variant	1946	1719	573	Q	caG/caA	2310067B10Rik
chr3	80706908	T	C	ENSMUSG00000033981	ENSMUST00000075316	synonymous_variant	2231	1824	608	Q	caA/caG	Gria2
chr5	134246867	G	A	ENSMUSG00000060261	ENSMUST00000059042	synonymous_variant	2405	2022	674	S	agC/agT	Gtf2i
chr2	82259146	A	G	ENSMUSG00000070866	ENSMUST00000047527	synonymous_variant	3887	3318	1106	A	gcA/gcG	Zfp804a
chr19	6531914	C	A	ENSMUSG00000033768	ENSMUST00000113462	synonymous_variant	5364	4878	1626	T	acC/acA	Nrxn2
