# Supplementary material for: Genome-wide analysis of differential RNA editing in epilepsy
Source: Genome Res. 2017 Mar;27(3):440–50. doi: 10.1101/gr.210740.116 (PMC5340971; doi:10.1101/gr.210740.116)
Supplement: Supplemental Material [file supp_gr.210740.116_Supplementary_Table_S8.xls]

## Sheet: RE_catalogue.xls
Supplementary_Table 8: Catalogue of RNA edited sites identified in this study
RE site	Substitution type	Clustered sites	Gene	Gene Symbol	Description	Mean controls	Mean Cases	Binomial Test Pvalue	Wilcox Test P-value
chr17:33687299:T	T/C	NO	ENSMUSG00000079557	"MARCH2"	membrane-associated ring finger (C3HC4) 2	13.0955	12.9904	0.0241679	0.866577
chr17:33688737:T	T/C	NO	ENSMUSG00000079557	"MARCH2"	membrane-associated ring finger (C3HC4) 2	2.02784	3.9914	0.720856	0.389486
chr17:33689937:T	T/C	NO	ENSMUSG00000079557	"MARCH2"	membrane-associated ring finger (C3HC4) 2	1.43941	2.39465	0.271855	0.384776
chr15:82293244:A	A/C	NO	ENSMUSG00000022456	septin 3	septin 3	0.783552	0.50388	0.252603	0.0784906
chr15:82291040:G	G/A	NO	ENSMUSG00000022456	septin 3	septin 3	1.12429	1.03547	0.553654	0.790329
chr15:82285887:T	T/C	YES	ENSMUSG00000022456	septin 3	septin 3	0.029749	0.0628283	0.741033	0.0179059
chr15:82292309:T	T/C	NO	ENSMUSG00000022456	septin 3	septin 3	0.660443	0.493094	0.583679	0.908517
chr15:82293830:T	T/C	NO	ENSMUSG00000022456	septin 3	septin 3	0.334936	0.375802	0.579371	0.496733
chr11:87584474:T	T/C	NO	ENSMUSG00000020486	septin 4	septin 4	0.0916148	0.202584	0.478106	0.0321207
chr16:18624824:A	A/C	YES	ENSMUSG00000072214	septin 5	septin 5	0.317563	0.383868	0.539877	0.404525
chr16:18622240:C	C/A	NO	ENSMUSG00000072214	septin 5	septin 5	10.9191	9.56267	0.332949	0.400798
chr16:18621855:C	C/T	YES	ENSMUSG00000072214	septin 5	septin 5	0.117712	0.167168	0.868217	0.156159
chr9:25307782:C	C/T	NO	ENSMUSG00000001833	septin 7	septin 7	0.722156	0.54393	0.13597	0.432964
chr9:25277564:T	T/C	NO	ENSMUSG00000001833	septin 7	septin 7	0.154562	0.227014	0.439578	0.382194
chr9:25286700:T	T/C	NO	ENSMUSG00000001833	septin 7	septin 7	0.455285	0.510379	0.546139	0.0834995
chr11:53536698:T	T/C	NO	ENSMUSG00000018398	septin 8	septin 8	0.777626	1.10113	0.966301	0.144678
chr3:144597012:C	C/T	NO	ENSMUSG00000037072	selenoprotein 15	selenoprotein 15	0.370239	0.36786	0.128873	0.535122
chr12:85815988:C	C/A	NO	ENSMUSG00000021252	0610007P14Rik	RIKEN cDNA 0610007P14 gene	12.6197	13.94	0.862	0.993155
chr11:75176340:T	T/C	YES	ENSMUSG00000085609	1700016P03Rik	RIKEN cDNA 1700016P03 gene	0.377428	1.28572	0.00358457	0.116939
chr11:75176344:T	T/C	YES	ENSMUSG00000085609	1700016P03Rik	RIKEN cDNA 1700016P03 gene	44.244	47.479	0.157967	0.376536
chr11:75177363:T	T/C	NO	ENSMUSG00000085609	1700016P03Rik	RIKEN cDNA 1700016P03 gene	0.637896	1.49507	0.235988	0.124203
chr2:119605985:G	G/A	NO	ENSMUSG00000085438	1700020I14Rik	RIKEN cDNA 1700020I14 gene	0.174591	0.121842	0.150119	0.733693
chr2:119603590:T	T/C	NO	ENSMUSG00000085438	1700020I14Rik	RIKEN cDNA 1700020I14 gene	1.08883	1.08777	0.266403	0.599878
chr16:17048984:A	A/G	NO	ENSMUSG00000084792	1700056N10Rik	RIKEN cDNA 1700056N10 gene	16.3682	21.9546	0.576252	0.519149
chr3:88171990:T	T/C	NO	ENSMUSG00000096935	1700113A16Rik	RIKEN cDNA 1700113A16 gene	0.966151	1.79603	0.373121	0.145334
chr14:54690437:T	T/A	NO	ENSMUSG00000040822	1700123O20Rik	RIKEN cDNA 1700123O20 gene	3.3698	2.07207	0.545186	0.487231
chr9:21595362:A	A/C	NO	ENSMUSG00000048429	1810026J23Rik	RIKEN cDNA 1810026J23 gene	5.38683	7.41148	0.235385	0.330748
chr9:21593244:C	C/A	NO	ENSMUSG00000048429	1810026J23Rik	RIKEN cDNA 1810026J23 gene	3.84505	5.92391	0.330326	0.328557
chr12:111961482:A	A/G	YES	ENSMUSG00000021290	2010107E04Rik	RIKEN cDNA 2010107E04 gene	0.53348	0.529941	0.922933	0.876652
chr1:37625181:C	C/T	NO	ENSMUSG00000026090	2010300C02Rik	RIKEN cDNA 2010300C02 gene	10.9272	11.7241	0.94518	0.310962
chr7:27581888:A	A/G	NO	ENSMUSG00000049643	2310022A10Rik	RIKEN cDNA 2310022A10 gene	2.06588	2.18713	0.551062	0.956509
chr1:9625690:T	T/C	NO	ENSMUSG00000079671	2610203C22Rik	RIKEN cDNA 2610203C22 gene	0.161151	0.206964	0.568974	0.730752
chr1:9626388:T	T/C	NO	ENSMUSG00000079671	2610203C22Rik	RIKEN cDNA 2610203C22 gene	0.0660838	0.0949473	0.492471	0.271644
chr1:9626456:T	T/C	NO	ENSMUSG00000079671	2610203C22Rik	RIKEN cDNA 2610203C22 gene	0.263495	0.183061	0.336824	0.402402
chr1:9627015:T	T/C	NO	ENSMUSG00000079671	2610203C22Rik	RIKEN cDNA 2610203C22 gene	0.437942	0.568123	0.624138	0.353581
chr10:77487794:T	T/C	NO	ENSMUSG00000097811	2810425M01Rik	RIKEN cDNA 2810425M01 gene	21.2677	30.2292	0.0268798	0.0450387
chr1:86054312:A	A/C	NO	ENSMUSG00000026227	2810459M11Rik	RIKEN cDNA 2810459M11 gene	4.98846	8.24632	0.632351	0.119276
chr16:14100057:T	T/G	NO	ENSMUSG00000044117	2900011O08Rik	RIKEN cDNA 2900011O08 gene	0.356366	0.743426	0.292654	0.740745
chr5:113087827:T	T/C	YES	ENSMUSG00000051339	2900026A02Rik	RIKEN cDNA 2900026A02 gene	47.5179	44.8095	0.0403698	0.197584
chr5:113087984:T	T/C	YES	ENSMUSG00000051339	2900026A02Rik	RIKEN cDNA 2900026A02 gene	3.2199	2.23935	0.0368261	0.163643
chr5:113087988:T	T/C	YES	ENSMUSG00000051339	2900026A02Rik	RIKEN cDNA 2900026A02 gene	11.0663	6.93602	0.00235416	0.00784327
chr5:113087995:T	T/C	YES	ENSMUSG00000051339	2900026A02Rik	RIKEN cDNA 2900026A02 gene	2.15192	1.0204	0.268644	0.0578574
chr5:113088007:T	T/C	YES	ENSMUSG00000051339	2900026A02Rik	RIKEN cDNA 2900026A02 gene	16.271	10.7006	1.80216e-07	0.00011054
chr18:12171623:C	C/A	NO	ENSMUSG00000024410	3110002H16Rik	RIKEN cDNA 3110002H16 gene	14.8697	14.2772	0.425798	0.890597
chr14:49773171:C	C/T	NO	ENSMUSG00000036242	3632451O06Rik	RIKEN cDNA 3632451O06 gene	22.0471	25.1297	0.248876	0.208562
chr19:28913219:A	A/G	NO	ENSMUSG00000064202	4430402I18Rik	RIKEN cDNA 4430402I18 gene	2.58631	2.34033	0.711077	0.324481
chr12:86294381:C	C/A	NO	ENSMUSG00000097488	4732487G21Rik	RIKEN cDNA 4732487G21 gene	6.81626	8.6376	0.717978	0.187203
chr13:54551302:A	A/C	NO	ENSMUSG00000025871	4833439L19Rik	RIKEN cDNA 4833439L19 gene	3.61409	4.76051	0.251075	0.898856
chr2:130554920:A	A/G	YES	ENSMUSG00000060029	4930473A02Rik	RIKEN cDNA 4930473A02 gene	30.2241	37.5767	0.15442	0.192214
chr2:130554956:A	A/G	YES	ENSMUSG00000060029	4930473A02Rik	RIKEN cDNA 4930473A02 gene	10.6156	13.3622	0.839272	0.841212
chr19:5415418:G	G/C	NO	ENSMUSG00000086938	4930481A15Rik	RIKEN cDNA 4930481A15 gene	90	93	0.967331	0.360969
chr19:5415381:T	T/C	NO	ENSMUSG00000086938	4930481A15Rik	RIKEN cDNA 4930481A15 gene	19.8108	19.8234	0.755628	0.182616
chr5:136934942:A	A/G	NO	ENSMUSG00000097908	4933404O12Rik	RIKEN cDNA 4933404O12 gene	1.94312	2.79273	0.380893	0.453148
chr3:90060617:A	A/G	NO	ENSMUSG00000027942	4933434E20Rik	RIKEN cDNA 4933434E20 gene	5.75241	7.42413	0.0205951	0.617364
chr4:126612253:G	G/A	NO	ENSMUSG00000073755	5730409E04Rik	RIKEN cDNA 5730409E04Rik gene	15.8592	14.8642	0.663643	0.743235
chr4:126612341:G	G/A	NO	ENSMUSG00000073755	5730409E04Rik	RIKEN cDNA 5730409E04Rik gene	16.0302	15.2496	0.706323	0.687903
chr4:126613190:G	G/A	NO	ENSMUSG00000073755	5730409E04Rik	RIKEN cDNA 5730409E04Rik gene	12.7166	12.6404	0.711995	0.974725
chr5:149155437:G	G/A	NO	ENSMUSG00000097191	5730422E09Rik	RIKEN cDNA 5730422E09 gene	7.04075	12.6461	0.125014	0.494175
chr15:12809703:T	T/C	NO	ENSMUSG00000022195	6030458C11Rik	RIKEN cDNA 6030458C11 gene	4.00571	3.87373	0.04753	0.66515
chr1:180434309:A	A/C	NO	ENSMUSG00000053963	6330403A02Rik	RIKEN cDNA 6330403A02 gene	0.140891	0.124174	0.0623321	0.783157
chr1:180432955:A	A/G	NO	ENSMUSG00000053963	6330403A02Rik	RIKEN cDNA 6330403A02 gene	3.27544	2.87367	0.917761	0.370366
chr1:180434459:A	A/G	NO	ENSMUSG00000053963	6330403A02Rik	RIKEN cDNA 6330403A02 gene	0.16394	0.166282	0.505882	0.209352
chr1:180434750:A	A/G	NO	ENSMUSG00000053963	6330403A02Rik	RIKEN cDNA 6330403A02 gene	0.706217	0.482035	0.332791	0.206308
chr11:71032259:A	A/G	NO	ENSMUSG00000018451	6330403K07Rik	RIKEN cDNA 6330403K07 gene	0.0235901	0.0580038	0.215554	0.050184
chr11:71032317:A	A/G	NO	ENSMUSG00000018451	6330403K07Rik	RIKEN cDNA 6330403K07 gene	0.12594	0.217441	0.658883	0.169081
chr11:71032496:A	A/G	NO	ENSMUSG00000018451	6330403K07Rik	RIKEN cDNA 6330403K07 gene	0.0207373	0.0841422	0.256185	0.0301859
chr11:71032257:G	G/A	NO	ENSMUSG00000018451	6330403K07Rik	RIKEN cDNA 6330403K07 gene	7.26084	9.52345	0.916545	0.478789
chr18:77660213:T	T/C	NO	ENSMUSG00000047466	8030462N17Rik	RIKEN cDNA 8030462N17 gene	15.2635	14.0878	0.308239	0.775724
chr18:4682275:A	A/C	NO	ENSMUSG00000033960	9430020K01Rik	RIKEN cDNA 9430020K01 gene	11.5205	14.1638	0.452648	0.88335
chr18:4674597:C	C/A	NO	ENSMUSG00000033960	9430020K01Rik	RIKEN cDNA 9430020K01 gene	10.8646	14.2878	0.354811	0.637915
chr18:4682675:C	C/A	NO	ENSMUSG00000033960	9430020K01Rik	RIKEN cDNA 9430020K01 gene	11.5195	12.7939	0.500398	0.998545
chr18:4680574:G	G/A	NO	ENSMUSG00000033960	9430020K01Rik	RIKEN cDNA 9430020K01 gene	1.1149	1.07644	0.807281	0.794736
chr2:135474235:A	A/C	NO	ENSMUSG00000085631	9630028H03Rik	RIKEN cDNA 9630028H03 gene	12.0515	6.72392	0.0590305	0.0637155
chr4:124944301:A	A/G	NO	ENSMUSG00000044730	9930104L06Rik	RIKEN cDNA 9930104L06 gene	31.5991	26.4143	0.929445	0.255378
chr4:124944376:A	A/G	NO	ENSMUSG00000044730	9930104L06Rik	RIKEN cDNA 9930104L06 gene	6.50774	3.92818	0.0348219	0.0354136
chr11:41911920:C	C/T	NO	ENSMUSG00000087306	A230004M16Rik	RIKEN cDNA A230004M16 gene	0.405516	0.347931	0.323112	0.839028
chr7:55978276:A	A/G	NO	ENSMUSG00000087178	A230056P14Rik	RIKEN cDNA A230056P14 gene	9.19078	12.1586	0.257929	0.50042
chr7:55977619:T	T/C	YES	ENSMUSG00000087178	A230056P14Rik	RIKEN cDNA A230056P14 gene	0.234723	0.251984	0.974091	0.783157
chr7:55977620:T	T/C	YES	ENSMUSG00000087178	A230056P14Rik	RIKEN cDNA A230056P14 gene	14.7584	13.8149	0.0265967	0.128444
chr7:55977625:T	T/C	YES	ENSMUSG00000087178	A230056P14Rik	RIKEN cDNA A230056P14 gene	0.579308	0.972682	0.230933	0.124335
chr6:121644923:A	A/C	NO	ENSMUSG00000030111	A2m	alpha-2-macroglobulin	1.44286	7.33381	0.0434611	0.00409828
chr6:121673612:G	G/A	NO	ENSMUSG00000030111	A2m	alpha-2-macroglobulin	1.14706	7.00525	0.0507088	0.00208859
chr5:138647774:C	C/A	NO	ENSMUSG00000056014	A430033K04Rik	RIKEN cDNA A430033K04 gene	7.74957	9.82563	0.998321	0.351446
chr11:120007369:A	A/G	NO	ENSMUSG00000025375	Aatk	apoptosis-associated tyrosine kinase	0.324552	0.404691	0.929856	0.402036
chr11:120016845:C	C/A	NO	ENSMUSG00000025375	Aatk	apoptosis-associated tyrosine kinase	5.94716	4.44167	0.163408	0.734042
chr11:120013453:G	G/A	NO	ENSMUSG00000025375	Aatk	apoptosis-associated tyrosine kinase	9.15067	11.6535	0.387373	0.459224
chr5:24406182:C	C/A	NO	ENSMUSG00000028973	Abcb8	ATP-binding cassette, sub-family B (MDR/TAP), member 8	13.0103	12.1835	0.595588	0.811494
chr12:84602652:C	C/G	NO	ENSMUSG00000021240	Abcd4	ATP-binding cassette, sub-family D (ALD), member 4	9.81037	8.89586	0.583707	0.513874
chr12:84602657:T	T/G	NO	ENSMUSG00000021240	Abcd4	ATP-binding cassette, sub-family D (ALD), member 4	19.857	18.8001	0.104113	0.543134
chr17:35959632:A	A/T	NO	ENSMUSG00000038762	Abcf1	ATP-binding cassette, sub-family F (GCN20), member 1	26.775	19.9079	0.131909	0.127656
chr2:150832551:A	A/G	NO	ENSMUSG00000032046	Abhd12	abhydrolase domain containing 12	0.327429	0.250732	0.392255	0.969221
chr2:150846270:T	T/A	NO	ENSMUSG00000032046	Abhd12	abhydrolase domain containing 12	5.9687	4.99752	0.360986	0.45224
chr19:21684896:C	C/T	NO	ENSMUSG00000047368	Abhd17b	abhydrolase domain containing 17B	1.11297	1.08204	0.487579	0.907469
chr18:10652235:T	T/A	NO	ENSMUSG00000002475	Abhd3	abhydrolase domain containing 3	17.7611	16.2799	0.68949	0.835966
chr14:8056387:C	C/T	NO	ENSMUSG00000025277	Abhd6	abhydrolase domain containing 6	27.6883	23.4767	0.411914	0.632781
chr2:22941524:C	C/T	NO	ENSMUSG00000058835	Abi1	abl-interactor 1	1.21744	1.26849	0.143296	0.743244
chr1:60478588:A	A/G	YES	ENSMUSG00000026782	Abi2	abl-interactor 2	42.112	37.3793	3.35934e-11	6.54328e-08
chr11:76416881:A	A/G	NO	ENSMUSG00000017631	Abr	active BCR-related gene	1.27049	1.16902	0.0570287	0.548974
chr11:76417797:A	A/G	NO	ENSMUSG00000017631	Abr	active BCR-related gene	0.488557	0.653897	0.816851	0.0245515
chr11:76417851:A	A/G	NO	ENSMUSG00000017631	Abr	active BCR-related gene	0.0535815	0.0887112	0.950952	0.134701
chr11:76418186:A	A/G	NO	ENSMUSG00000017631	Abr	active BCR-related gene	0.672967	0.71156	0.270272	0.959166
chr15:81911956:A	A/G	YES	ENSMUSG00000022477	Aco2	aconitase 2, mitochondrial	0.0870195	0.0683811	0.170252	0.302554
chr15:81911955:G	G/A	NO	ENSMUSG00000022477	Aco2	aconitase 2, mitochondrial	0.152577	0.155664	0.285228	0.568759
chr15:81912320:T	T/C	NO	ENSMUSG00000022477	Aco2	aconitase 2, mitochondrial	0.0688141	0.0903737	0.66808	0.955947
chr15:81915071:T	T/C	NO	ENSMUSG00000022477	Aco2	aconitase 2, mitochondrial	1.41647	1.52005	0.69581	0.630735
chr4:152229796:G	G/A	NO	ENSMUSG00000028937	Acot7	acyl-CoA thioesterase 7	0.153276	0.165639	0.236953	0.305939
chr4:152229793:G	G/C	NO	ENSMUSG00000028937	Acot7	acyl-CoA thioesterase 7	0.0585279	0.0612824	0.592216	0.9503
chr2:91213422:A	A/G	NO	ENSMUSG00000002103	Acp2	acid phosphatase 2, lysosomal	0.338452	0.310012	0.00117905	0.827989
chr9:54622567:A	A/G	NO	ENSMUSG00000032281	Acsbg1	acyl-CoA synthetase bubblegum family member 1	0.188654	0.239537	0.0380849	0.481695
chr1:78701321:T	T/C	NO	ENSMUSG00000032883	Acsl3	acyl-CoA synthetase long-chain family member 3	0.134558	0.118933	0.881663	0.754802
chr2:150625059:C	C/A	NO	ENSMUSG00000027452	Acss1	acyl-CoA synthetase short-chain family member 1	5.4215	4.05036	0.603419	0.596724
chr2:150618821:G	G/A	NO	ENSMUSG00000027452	Acss1	acyl-CoA synthetase short-chain family member 1	5.90766	5.03024	0.555204	0.983149
chr5:142903780:A	A/C	YES	ENSMUSG00000029580	Actb	actin, beta	0.0540967	0.0573168	0.892954	0.665324
chr5:142904372:A	A/C	YES	ENSMUSG00000029580	Actb	actin, beta	1.37921	1.36269	0.65059	0.931563
chr5:142903185:A	A/G	YES	ENSMUSG00000029580	Actb	actin, beta	0.115396	0.191603	0.515805	0.0851016
chr5:142903204:A	A/G	YES	ENSMUSG00000029580	Actb	actin, beta	0.045501	0.0954571	0.109383	0.0389715
chr5:142903253:A	A/G	YES	ENSMUSG00000029580	Actb	actin, beta	0.0201338	0.0206883	0.790358	0.647631
chr5:142903574:A	A/G	YES	ENSMUSG00000029580	Actb	actin, beta	0.621281	0.633374	0.414957	0.398572
chr5:142903575:A	A/G	YES	ENSMUSG00000029580	Actb	actin, beta	0.0808952	0.0920727	0.348421	0.863444
chr5:142904173:A	A/G	YES	ENSMUSG00000029580	Actb	actin, beta	0.163512	0.145401	0.0290803	0.972537
chr5:142904725:A	A/G	YES	ENSMUSG00000029580	Actb	actin, beta	0.0534377	0.0726646	0.0645581	0.00997011
chr5:142905344:A	A/G	YES	ENSMUSG00000029580	Actb	actin, beta	0.265998	0.265333	0.545392	0.563189
chr5:142905365:A	A/G	YES	ENSMUSG00000029580	Actb	actin, beta	0.134968	0.14669	0.486861	0.65887
chr5:142905583:A	A/G	YES	ENSMUSG00000029580	Actb	actin, beta	0.0822401	0.088591	0.0394542	0.414509
chr5:142905609:A	A/G	YES	ENSMUSG00000029580	Actb	actin, beta	0.0645405	0.0659674	0.349853	0.712741
chr5:142904458:C	C/T	YES	ENSMUSG00000029580	Actb	actin, beta	0.0110979	0.0253408	0.789212	0.136511
chr5:142903323:T	T/A	NO	ENSMUSG00000029580	Actb	actin, beta	0.100925	0.0979607	0.984431	0.991786
chr5:142903612:T	T/A	NO	ENSMUSG00000029580	Actb	actin, beta	0.495509	0.434955	0.281281	0.551475
chr13:12340598:G	G/A	NO	ENSMUSG00000052374	Actn2	actinin alpha 2	7.33015	4.85439	0.091924	0.250537
chr7:28895453:A	A/C	NO	ENSMUSG00000054808	Actn4	actinin alpha 4	24.6578	18.6586	0.0478977	0.157042
chr12:70962154:T	T/A	NO	ENSMUSG00000021076	Actr10	ARP10 actin-related protein 10	39.8004	42.035	0.641748	0.601948
chr11:20062858:A	A/G	YES	ENSMUSG00000020152	Actr2	ARP2 actin-related protein 2	0.154298	0.237836	0.245805	0.306659
chr11:20063968:C	C/T	NO	ENSMUSG00000020152	Actr2	ARP2 actin-related protein 2	1.8642	1.84741	0.765686	0.859361
chr2:58446849:A	A/G	NO	ENSMUSG00000026836	Acvr1	activin A receptor, type 1	47.6872	49.95	0.894974	0.390267
chr2:58446771:G	G/A	NO	ENSMUSG00000026836	Acvr1	activin A receptor, type 1	45.2038	46.2707	0.954676	0.739189
chr15:101211457:G	G/A	NO	ENSMUSG00000000532	Acvr1b	activin A receptor, type 1B	41.8039	44.7467	0.623894	0.876683
chr9:70778481:A	A/C	NO	ENSMUSG00000054693	Adam10	a disintegrin and metallopeptidase domain 10	15.4289	15.8745	0.918847	0.483352
chr9:70778298:G	G/A	NO	ENSMUSG00000054693	Adam10	a disintegrin and metallopeptidase domain 10	0.762573	1.08829	0.862234	0.322051
chr11:102778603:T	T/C	NO	ENSMUSG00000020926	Adam11	a disintegrin and metallopeptidase domain 11	4.77482	5.06907	0.872848	0.589088
chr12:21324456:C	C/A	NO	ENSMUSG00000052593	Adam17	a disintegrin and metallopeptidase domain 17	19.4853	24.6445	0.300093	0.458288
chr10:77294714:C	C/T	NO	ENSMUSG00000020262	Adarb1	adenosine deaminase, RNA-specific, B1	26.7257	36.3831	0.0310094	0.0225253
chr10:77322607:T	T/C	YES	ENSMUSG00000020262	Adarb1	adenosine deaminase, RNA-specific, B1	72.3537	71.0823	0.0191385	0.13479
chr10:77322608:T	T/C	YES	ENSMUSG00000020262	Adarb1	adenosine deaminase, RNA-specific, B1	10.1305	7.14915	0.0194715	0.0446201
chr10:77322621:T	T/C	YES	ENSMUSG00000020262	Adarb1	adenosine deaminase, RNA-specific, B1	24.8883	23.7712	0.831893	0.620928
chr13:68729300:A	A/G	NO	ENSMUSG00000021536	Adcy2	adenylate cyclase 2	0.0614186	0.196093	0.590325	0.0321207
chr13:68982491:G	G/A	NO	ENSMUSG00000021536	Adcy2	adenylate cyclase 2	34.2556	26.7286	0.107524	0.426579
chr12:4206945:T	T/A	NO	ENSMUSG00000020654	Adcy3	adenylate cyclase 3	4.85604	8.14026	0	0.159421
chr16:35155127:C	C/T	NO	ENSMUSG00000022840	Adcy5	adenylate cyclase 5	33.2512	39.3855	0.0583655	0.645786
chr5:34613390:G	G/A	NO	ENSMUSG00000029106	Add1	adducin 1 (alpha)	0.0855295	0.109884	0.775204	0.411918
chr5:34625409:T	T/C	NO	ENSMUSG00000029106	Add1	adducin 1 (alpha)	0.10685	0.145906	0.285592	0.258116
chr5:34631681:T	T/C	NO	ENSMUSG00000029106	Add1	adducin 1 (alpha)	0.0891036	0.123092	0.508408	0.405297
chr4:130006772:T	T/C	NO	ENSMUSG00000028782	Adgrb2	adhesion G protein-coupled receptor B2	0.452882	0.593178	0.369412	0.158493
chr4:130018881:T	T/C	NO	ENSMUSG00000028782	Adgrb2	adhesion G protein-coupled receptor B2	0.180532	0.185758	0.480557	0.791649
chr1:25420647:C	C/A	NO	ENSMUSG00000033569	Adgrb3	adhesion G protein-coupled receptor B3	11.1567	10.1057	0.779561	0.714775
chr17:43455849:G	G/A	NO	ENSMUSG00000056492	Adgrf5	adhesion G protein-coupled receptor F5	11.8007	10.4189	0.40538	0.866061
chr8:83940492:T	T/C	NO	ENSMUSG00000013033	Adgrl1	adhesion G protein-coupled receptor L1	0.398266	0.61283	0.343685	0.640183
chr8:83940810:T	T/C	NO	ENSMUSG00000013033	Adgrl1	adhesion G protein-coupled receptor L1	0.203121	0.327505	0.901312	0.471017
chr5:81197623:C	C/A	NO	ENSMUSG00000037605	Adgrl3	adhesion G protein-coupled receptor L3	9.19061	8.4662	0.459058	0.663564
chr1:134202734:A	A/G	NO	ENSMUSG00000042429	Adora1	adenosine A1 receptor	0.160854	0.060758	0.599176	0.342463
chr1:177776819:C	C/T	NO	ENSMUSG00000015961	Adss	adenylosuccinate synthetase, non muscle	1.16182	1.06031	0.377573	0.59659
chr6:140652048:G	G/T	NO	ENSMUSG00000030232	Aebp2	AE binding protein 2	70.6099	76.0412	0.386347	0.619006
chr10:81565476:A	A/T	NO	ENSMUSG00000054452	Aes	amino-terminal enhancer of split	0.0572413	0.0450839	0.19574	0.927076
chr10:81565477:G	G/C	NO	ENSMUSG00000054452	Aes	amino-terminal enhancer of split	0.0412604	0.0248568	0.117718	0.514293
chr10:81565685:T	T/C	YES	ENSMUSG00000054452	Aes	amino-terminal enhancer of split	1.36102	1.22461	0.230268	0.206063
chr10:81564132:T	T/C	NO	ENSMUSG00000054452	Aes	amino-terminal enhancer of split	0.0297934	0.0226391	0.525779	0.754281
chr10:81566089:T	T/C	NO	ENSMUSG00000054452	Aes	amino-terminal enhancer of split	0.284661	0.345029	0.7698	0.738103
chr10:81566270:T	T/C	NO	ENSMUSG00000054452	Aes	amino-terminal enhancer of split	0.775036	0.797434	0.63607	0.0425413
chr11:20685249:C	C/T	NO	ENSMUSG00000049659	Aftph	aftiphilin	1.54558	1.54226	0.853285	0.778818
chr1:89893813:A	A/G	NO	ENSMUSG00000055013	Agap1	ArfGAP with GTPase domain, ankyrin repeat and PH domain 1	37.4364	45.2927	0.16027	0.0560559
chr10:127083275:A	A/G	YES	ENSMUSG00000025422	Agap2	ArfGAP with GTPase domain, ankyrin repeat and PH domain 2	0.364369	0.301985	0.398338	0.576401
chr10:127092562:G	G/A	YES	ENSMUSG00000025422	Agap2	ArfGAP with GTPase domain, ankyrin repeat and PH domain 2	0.312178	0.279981	0.816613	0.355468
chr10:127092565:G	G/A	YES	ENSMUSG00000025422	Agap2	ArfGAP with GTPase domain, ankyrin repeat and PH domain 2	0.315426	0.555459	0.215635	0.787117
chr10:127092566:G	G/A	YES	ENSMUSG00000025422	Agap2	ArfGAP with GTPase domain, ankyrin repeat and PH domain 2	0.315818	0.39515	0.972441	0.818206
chr10:127079387:G	G/A	NO	ENSMUSG00000025422	Agap2	ArfGAP with GTPase domain, ankyrin repeat and PH domain 2	0.199858	0.18876	0.123791	0.281396
chr10:127083276:G	G/A	NO	ENSMUSG00000025422	Agap2	ArfGAP with GTPase domain, ankyrin repeat and PH domain 2	0.128852	0.117723	0.99887	0.593315
chr10:127086994:G	G/A	NO	ENSMUSG00000025422	Agap2	ArfGAP with GTPase domain, ankyrin repeat and PH domain 2	0.100474	0.113623	0.634613	0.617127
chr10:127087422:T	T/C	YES	ENSMUSG00000025422	Agap2	ArfGAP with GTPase domain, ankyrin repeat and PH domain 2	0.0408324	0.0283639	0.375539	0.58906
chr10:127087916:T	T/C	YES	ENSMUSG00000025422	Agap2	ArfGAP with GTPase domain, ankyrin repeat and PH domain 2	0.040734	0.0333907	0.223963	0.624317
chr10:127092875:T	T/C	YES	ENSMUSG00000025422	Agap2	ArfGAP with GTPase domain, ankyrin repeat and PH domain 2	1.03542	1.01832	0.683778	0.752168
chr10:127089316:T	T/C	NO	ENSMUSG00000025422	Agap2	ArfGAP with GTPase domain, ankyrin repeat and PH domain 2	0.398775	0.389186	0.327066	0.220261
chr10:127090471:T	T/C	NO	ENSMUSG00000025422	Agap2	ArfGAP with GTPase domain, ankyrin repeat and PH domain 2	0.0423476	0.0281219	0.366639	0.10717
chr10:127090958:T	T/C	NO	ENSMUSG00000025422	Agap2	ArfGAP with GTPase domain, ankyrin repeat and PH domain 2	0.276505	0.258537	0.820599	0.736078
chr10:127092094:T	T/C	NO	ENSMUSG00000025422	Agap2	ArfGAP with GTPase domain, ankyrin repeat and PH domain 2	0.152794	0.133761	0.614142	0.330748
chr10:127092500:T	T/C	NO	ENSMUSG00000025422	Agap2	ArfGAP with GTPase domain, ankyrin repeat and PH domain 2	0.660848	0.667595	0.870655	0.601957
chr3:116744084:T	T/C	YES	ENSMUSG00000033400	Agl	amylo-1,6-glucosidase, 4-alpha-glucanotransferase	2.24444	8.04024	0.00402574	6.93836e-05
chr3:116744097:T	T/C	YES	ENSMUSG00000033400	Agl	amylo-1,6-glucosidase, 4-alpha-glucanotransferase	3.00391	14.0782	1.93883e-09	7.88427e-08
chr3:116744704:T	T/C	NO	ENSMUSG00000033400	Agl	amylo-1,6-glucosidase, 4-alpha-glucanotransferase	2.41488	4.27233	0.825527	0.0825424
chr10:78270617:C	C/T	NO	ENSMUSG00000001211	Agpat3	1-acylglycerol-3-phosphate O-acyltransferase 3	0.082387	0.369518	0.0256516	0.115502
chr13:59449729:A	A/G	NO	ENSMUSG00000021557	Agtpbp1	ATP/GTP binding protein 1	0.238665	0.30715	0.470895	0.449974
chr4:148080337:A	A/G	NO	ENSMUSG00000029007	Agtrap	angiotensin II, type I receptor-associated protein	98	95.9828	0.00630497	0.361471
chr4:148080499:A	A/G	NO	ENSMUSG00000029007	Agtrap	angiotensin II, type I receptor-associated protein	81	93.9449	0.025337	0.0774442
chr3:107664140:A	A/C	NO	ENSMUSG00000027893	Ahcyl1	S-adenosylhomocysteine hydrolase-like 1	29.0961	32.019	0.696739	0.852217
chr3:107672056:A	A/G	YES	ENSMUSG00000027893	Ahcyl1	S-adenosylhomocysteine hydrolase-like 1	0.10885	0.192658	0.752381	0.0844993
chr3:107665613:A	A/G	NO	ENSMUSG00000027893	Ahcyl1	S-adenosylhomocysteine hydrolase-like 1	29.7526	31.9083	0.614743	0.834741
chr4:133063487:G	G/A	NO	ENSMUSG00000037692	Ahdc1	AT hook, DNA binding motif, containing 1	7.61523	11.6754	0.276249	0.261846
chr10:21079228:G	G/A	NO	ENSMUSG00000019986	Ahi1	Abelson helper integration site 1	0.429566	0.496221	0.779154	0.656
chr10:21000543:T	T/C	NO	ENSMUSG00000019986	Ahi1	Abelson helper integration site 1	0.22368	0.233264	0.761564	0.712272
chr4:58841414:G	G/A	NO	ENSMUSG00000050812	AI314180	expressed sequence AI314180	5.36534	8.55679	0	0.459301
chr1:183323678:A	A/C	NO	ENSMUSG00000042901	Aida	axin interactor, dorsalization associated	8.58685	6.47182	0.289363	0.47032
chr11:61915097:G	G/A	NO	ENSMUSG00000047804	Akap10	A kinase (PRKA) anchor protein 10	23.8009	19.462	0.416513	0.401366
chr14:78494342:A	A/G	NO	ENSMUSG00000022016	Akap11	A kinase (PRKA) anchor protein 11	62.89	56.5667	0.154036	0.817555
chr14:78510551:C	C/G	NO	ENSMUSG00000022016	Akap11	A kinase (PRKA) anchor protein 11	61.4464	55.3276	0.173736	0.795608
chr14:78510865:G	G/T	NO	ENSMUSG00000022016	Akap11	A kinase (PRKA) anchor protein 11	61.8299	55.7081	0.173919	0.336283
chr14:78512161:T	T/C	NO	ENSMUSG00000022016	Akap11	A kinase (PRKA) anchor protein 11	60.6441	55.8132	0.202346	0.704152
chr4:57896530:C	C/T	NO	ENSMUSG00000038729	Akap2	A kinase (PRKA) anchor protein 2	4.43596	4.1637	0.33725	0.40095
chr12:76329327:C	C/A	NO	ENSMUSG00000021057	Akap5	A kinase (PRKA) anchor protein 5	14.3223	14.9453	0.852836	0.797073
chr17:32304423:A	A/C	NO	ENSMUSG00000024045	Akap8	A kinase (PRKA) anchor protein 8	8.06501	10.1889	0	0.330748
chr17:32314122:C	C/A	NO	ENSMUSG00000024045	Akap8	A kinase (PRKA) anchor protein 8	7.63258	10.2318	0.442968	0.475283
chr17:32304897:T	T/A	NO	ENSMUSG00000024045	Akap8	A kinase (PRKA) anchor protein 8	8.00361	11.3111	0.520833	0.398558
chr17:32306559:T	T/A	NO	ENSMUSG00000024045	Akap8	A kinase (PRKA) anchor protein 8	7.77353	9.60289	0.595598	0.408837
chr17:32316204:T	T/A	NO	ENSMUSG00000024045	Akap8	A kinase (PRKA) anchor protein 8	5.84674	9.26295	0.510255	0.500262
chr17:32335994:A	A/C	NO	ENSMUSG00000002625	Akap8l	A kinase (PRKA) anchor protein 8-like	7.42059	10.2724	0.329758	0.714644
chr17:32321668:C	C/A	NO	ENSMUSG00000002625	Akap8l	A kinase (PRKA) anchor protein 8-like	6.24215	8.70988	0	0.302328
chr4:116639864:A	A/G	YES	ENSMUSG00000028692	Akr1a1	aldo-keto reductase family 1, member A1 (aldehyde reductase)	0.0335215	0.0353249	0.0458839	0.794736
chr4:116639910:A	A/G	YES	ENSMUSG00000028692	Akr1a1	aldo-keto reductase family 1, member A1 (aldehyde reductase)	0.155051	0.141937	0.231187	0.629524
chr4:116641871:A	A/G	NO	ENSMUSG00000028692	Akr1a1	aldo-keto reductase family 1, member A1 (aldehyde reductase)	0.250606	0.340402	0.0274863	0.204412
chr12:112656952:A	A/G	NO	ENSMUSG00000001729	Akt1	thymoma viral proto-oncogene 1	0.759896	0.828824	0.505264	0.679581
chr9:106239686:A	A/G	NO	ENSMUSG00000032786	Alas1	aminolevulinic acid synthase 1	1.59593	2.22287	0.61902	0.121375
chr16:52250304:C	C/T	NO	ENSMUSG00000022636	Alcam	activated leukocyte cell adhesion molecule	5.0937	5.03584	0.505888	1
chr16:52250898:C	C/T	NO	ENSMUSG00000022636	Alcam	activated leukocyte cell adhesion molecule	0.474859	0.808608	0.825959	0.236801
chr19:40551319:A	A/C	NO	ENSMUSG00000025007	Aldh18a1	aldehyde dehydrogenase 18 family, member A1	24.1657	26.2129	0.945648	0.445091
chr11:61248025:G	G/A	NO	ENSMUSG00000010025	Aldh3a2	aldehyde dehydrogenase family 3, subfamily A2	26.4867	26.4819	0.991929	0.998874
chr11:61265205:T	T/A	NO	ENSMUSG00000010025	Aldh3a2	aldehyde dehydrogenase family 3, subfamily A2	21.5625	22.355	0.847393	0.844389
chr11:61249006:T	T/C	NO	ENSMUSG00000010025	Aldh3a2	aldehyde dehydrogenase family 3, subfamily A2	21.8522	22.4598	0.895009	0.946703
chr7:126795302:A	A/C	YES	ENSMUSG00000030695	Aldoa	aldolase A, fructose-bisphosphate	0.0489252	0.06005	0.603215	0.577718
chr7:126795312:A	A/C	YES	ENSMUSG00000030695	Aldoa	aldolase A, fructose-bisphosphate	0.113886	0.14021	0.632112	0.214785
chr7:126795365:A	A/C	YES	ENSMUSG00000030695	Aldoa	aldolase A, fructose-bisphosphate	0.360838	0.3199	0.0236767	0.0419042
chr7:126795400:A	A/C	YES	ENSMUSG00000030695	Aldoa	aldolase A, fructose-bisphosphate	0.0577168	0.0640522	0.728884	0.269669
chr7:126795672:A	A/C	YES	ENSMUSG00000030695	Aldoa	aldolase A, fructose-bisphosphate	0.0515836	0.0572929	0.63205	0.570056
chr7:126795720:A	A/C	YES	ENSMUSG00000030695	Aldoa	aldolase A, fructose-bisphosphate	0.0579551	0.0706455	0.365152	0.216285
chr7:126795726:A	A/C	YES	ENSMUSG00000030695	Aldoa	aldolase A, fructose-bisphosphate	0.6448	0.680845	0.168984	0.322457
chr7:126795737:A	A/C	YES	ENSMUSG00000030695	Aldoa	aldolase A, fructose-bisphosphate	0.200664	0.210181	0.835372	0.570308
chr7:126795767:A	A/C	YES	ENSMUSG00000030695	Aldoa	aldolase A, fructose-bisphosphate	0.0479282	0.047206	0.495117	0.614665
chr7:126795960:A	A/C	YES	ENSMUSG00000030695	Aldoa	aldolase A, fructose-bisphosphate	0.0404329	0.0604584	0.472699	0.472954
chr7:126795979:A	A/C	YES	ENSMUSG00000030695	Aldoa	aldolase A, fructose-bisphosphate	0.00797454	0.0106327	0.642531	0.740745
chr7:126796113:A	A/C	YES	ENSMUSG00000030695	Aldoa	aldolase A, fructose-bisphosphate	0.035802	0.0207468	0.60325	0.891119
chr7:126796274:A	A/C	YES	ENSMUSG00000030695	Aldoa	aldolase A, fructose-bisphosphate	0.117989	0.141819	0.224271	0.131265
chr7:126796284:A	A/C	YES	ENSMUSG00000030695	Aldoa	aldolase A, fructose-bisphosphate	0.00767356	0.0226795	0.0236461	0.10738
chr7:126796605:A	A/C	YES	ENSMUSG00000030695	Aldoa	aldolase A, fructose-bisphosphate	0.0227786	0.0462669	0.902149	0.0492972
chr7:126796616:A	A/C	YES	ENSMUSG00000030695	Aldoa	aldolase A, fructose-bisphosphate	0.0145114	0.0208516	0.207177	0.0920383
chr7:126796687:A	A/C	YES	ENSMUSG00000030695	Aldoa	aldolase A, fructose-bisphosphate	0.0196228	0.0269565	0.946037	0.109774
chr7:126796730:A	A/C	YES	ENSMUSG00000030695	Aldoa	aldolase A, fructose-bisphosphate	0.103157	0.104516	0.775737	0.284961
chr7:126796732:A	A/C	YES	ENSMUSG00000030695	Aldoa	aldolase A, fructose-bisphosphate	0.190969	0.191036	0.662773	0.892441
chr7:126796886:A	A/C	YES	ENSMUSG00000030695	Aldoa	aldolase A, fructose-bisphosphate	0.0425819	0.0540361	0.736334	0.277407
chr7:126797410:A	A/C	YES	ENSMUSG00000030695	Aldoa	aldolase A, fructose-bisphosphate	0.020661	0.0312117	0.170442	0.0794871
chr7:126797423:A	A/C	YES	ENSMUSG00000030695	Aldoa	aldolase A, fructose-bisphosphate	0.11746	0.120017	0.496231	0.776751
chr7:126797452:A	A/C	YES	ENSMUSG00000030695	Aldoa	aldolase A, fructose-bisphosphate	0.377252	0.386331	0.592783	0.588912
chr7:126797660:A	A/C	YES	ENSMUSG00000030695	Aldoa	aldolase A, fructose-bisphosphate	0.326499	0.312611	0.454348	0.229694
chr7:126797709:A	A/C	YES	ENSMUSG00000030695	Aldoa	aldolase A, fructose-bisphosphate	0.0333575	0.0581384	0.0184483	0.316805
chr7:126795500:A	A/C	NO	ENSMUSG00000030695	Aldoa	aldolase A, fructose-bisphosphate	0.0802578	0.0694517	0.972239	0.651782
chr7:126796041:A	A/C	NO	ENSMUSG00000030695	Aldoa	aldolase A, fructose-bisphosphate	0.027104	0.0381826	0.873539	0.263087
chr7:126795309:A	A/G	YES	ENSMUSG00000030695	Aldoa	aldolase A, fructose-bisphosphate	0.01209	0.0230542	0.374871	0.17347
chr7:126795317:A	A/G	YES	ENSMUSG00000030695	Aldoa	aldolase A, fructose-bisphosphate	0.0993598	0.129228	0.352801	0.17571
chr7:126795320:A	A/G	YES	ENSMUSG00000030695	Aldoa	aldolase A, fructose-bisphosphate	0.0368197	0.0522286	0.829557	0.189896
chr7:126795504:A	A/G	YES	ENSMUSG00000030695	Aldoa	aldolase A, fructose-bisphosphate	0.258351	0.257848	0.9955	0.88269
chr7:126795695:A	A/G	YES	ENSMUSG00000030695	Aldoa	aldolase A, fructose-bisphosphate	0.190316	0.186078	0.622404	0.712511
chr7:126795703:A	A/G	YES	ENSMUSG00000030695	Aldoa	aldolase A, fructose-bisphosphate	0.348024	0.351356	0.571829	0.661925
chr7:126795771:A	A/G	YES	ENSMUSG00000030695	Aldoa	aldolase A, fructose-bisphosphate	0.0952664	0.108241	0.359474	0.207394
chr7:126795796:A	A/G	YES	ENSMUSG00000030695	Aldoa	aldolase A, fructose-bisphosphate	0.234659	0.249997	0.837649	0.941933
chr7:126796078:A	A/G	YES	ENSMUSG00000030695	Aldoa	aldolase A, fructose-bisphosphate	0.0140742	0.0239464	0.0692324	0.468502
chr7:126796099:A	A/G	YES	ENSMUSG00000030695	Aldoa	aldolase A, fructose-bisphosphate	0.0865958	0.0773435	0.330764	0.297942
chr7:126796623:A	A/G	YES	ENSMUSG00000030695	Aldoa	aldolase A, fructose-bisphosphate	0.0589842	0.0687766	0.783507	0.963384
chr7:126796650:A	A/G	YES	ENSMUSG00000030695	Aldoa	aldolase A, fructose-bisphosphate	0.166366	0.196537	0.299124	0.617211
chr7:126796657:A	A/G	YES	ENSMUSG00000030695	Aldoa	aldolase A, fructose-bisphosphate	0.150265	0.13631	0.176068	0.404463
chr7:126796673:A	A/G	YES	ENSMUSG00000030695	Aldoa	aldolase A, fructose-bisphosphate	0.153035	0.162565	0.876464	0.8039
chr7:126796674:A	A/G	YES	ENSMUSG00000030695	Aldoa	aldolase A, fructose-bisphosphate	0.0097005	0.0101044	0.653901	0.351979
chr7:126796712:A	A/G	YES	ENSMUSG00000030695	Aldoa	aldolase A, fructose-bisphosphate	0.511859	0.479728	0.088809	0.462307
chr7:126796748:A	A/G	YES	ENSMUSG00000030695	Aldoa	aldolase A, fructose-bisphosphate	0.100945	0.131497	0.572071	0.258936
chr7:126797347:A	A/G	YES	ENSMUSG00000030695	Aldoa	aldolase A, fructose-bisphosphate	0.294465	0.291011	0.85523	0.999003
chr7:126797352:A	A/G	YES	ENSMUSG00000030695	Aldoa	aldolase A, fructose-bisphosphate	0.165925	0.183595	0.353914	0.90099
chr7:126797363:A	A/G	YES	ENSMUSG00000030695	Aldoa	aldolase A, fructose-bisphosphate	0.0113536	0.0157658	0.475798	0.481648
chr7:126797391:A	A/G	YES	ENSMUSG00000030695	Aldoa	aldolase A, fructose-bisphosphate	0.0479636	0.0445069	0.396583	0.596313
chr7:126797425:A	A/G	YES	ENSMUSG00000030695	Aldoa	aldolase A, fructose-bisphosphate	0.0318006	0.0254006	0.855894	0.392533
chr7:126797439:A	A/G	YES	ENSMUSG00000030695	Aldoa	aldolase A, fructose-bisphosphate	0.123143	0.166542	0.0786453	0.459976
chr7:126797444:A	A/G	YES	ENSMUSG00000030695	Aldoa	aldolase A, fructose-bisphosphate	0.1576	0.18458	0.71739	0.141509
chr7:126797454:A	A/G	YES	ENSMUSG00000030695	Aldoa	aldolase A, fructose-bisphosphate	0.221294	0.238083	0.316246	0.4562
chr7:126797650:A	A/G	YES	ENSMUSG00000030695	Aldoa	aldolase A, fructose-bisphosphate	0.0172664	0.0122309	0.10737	0.526312
chr7:126797664:A	A/G	YES	ENSMUSG00000030695	Aldoa	aldolase A, fructose-bisphosphate	0.0634775	0.0635522	0.836753	0.852976
chr7:126797681:A	A/G	YES	ENSMUSG00000030695	Aldoa	aldolase A, fructose-bisphosphate	0.0440544	0.0672135	0.0984926	0.821312
chr7:126795988:A	A/G	NO	ENSMUSG00000030695	Aldoa	aldolase A, fructose-bisphosphate	0.157863	0.16068	0.673166	0.582741
chr7:126795361:A	A/T	YES	ENSMUSG00000030695	Aldoa	aldolase A, fructose-bisphosphate	0.0281494	0.0412198	0.819315	0.16174
chr7:126795364:A	A/T	YES	ENSMUSG00000030695	Aldoa	aldolase A, fructose-bisphosphate	0.00563655	0.0118906	0.0904674	0.348789
chr7:126795372:A	A/T	YES	ENSMUSG00000030695	Aldoa	aldolase A, fructose-bisphosphate	0.210626	0.257411	0.342607	0.576082
chr7:126795376:A	A/T	YES	ENSMUSG00000030695	Aldoa	aldolase A, fructose-bisphosphate	0.176199	0.175462	0.149479	0.647093
chr7:126795397:A	A/T	YES	ENSMUSG00000030695	Aldoa	aldolase A, fructose-bisphosphate	0.163694	0.163936	0.514631	0.910143
chr7:126796903:A	A/T	YES	ENSMUSG00000030695	Aldoa	aldolase A, fructose-bisphosphate	0.0225994	0.029589	0.639441	0.302995
chr7:126797381:A	A/T	YES	ENSMUSG00000030695	Aldoa	aldolase A, fructose-bisphosphate	0.0802156	0.0911753	0.759193	0.804841
chr7:126797394:A	A/T	YES	ENSMUSG00000030695	Aldoa	aldolase A, fructose-bisphosphate	0.0349324	0.0460915	0.177546	0.191034
chr7:126796628:A	A/T	NO	ENSMUSG00000030695	Aldoa	aldolase A, fructose-bisphosphate	0.028868	0.0260738	0.383632	0.790174
chr7:126796680:A	A/T	NO	ENSMUSG00000030695	Aldoa	aldolase A, fructose-bisphosphate	0.265377	0.281633	0.632628	0.559683
chr7:126797341:A	A/T	NO	ENSMUSG00000030695	Aldoa	aldolase A, fructose-bisphosphate	0.0232974	0.0200472	0.6084	0.248103
chr7:126797530:A	A/T	NO	ENSMUSG00000030695	Aldoa	aldolase A, fructose-bisphosphate	0.155338	0.167082	0.702112	0.878169
chr7:126796236:C	C/A	NO	ENSMUSG00000030695	Aldoa	aldolase A, fructose-bisphosphate	0.338387	0.346143	0.781986	0.733332
chr7:126795620:C	C/T	YES	ENSMUSG00000030695	Aldoa	aldolase A, fructose-bisphosphate	0.0311462	0.0455194	0.123021	0.422124
chr7:126795622:C	C/T	YES	ENSMUSG00000030695	Aldoa	aldolase A, fructose-bisphosphate	0.0364226	0.0363344	0.337043	0.40435
chr7:126795636:C	C/T	YES	ENSMUSG00000030695	Aldoa	aldolase A, fructose-bisphosphate	0.0281793	0.0180967	0.00583535	0.463878
chr7:126795642:C	C/T	YES	ENSMUSG00000030695	Aldoa	aldolase A, fructose-bisphosphate	0.0107859	0.0113116	0.657156	0.738003
chr7:126795645:C	C/T	YES	ENSMUSG00000030695	Aldoa	aldolase A, fructose-bisphosphate	0.00609573	0.00942129	0.653611	0.381521
chr7:126796094:C	C/T	YES	ENSMUSG00000030695	Aldoa	aldolase A, fructose-bisphosphate	0.046372	0.0456781	0.906624	0.827252
chr7:126796096:C	C/T	YES	ENSMUSG00000030695	Aldoa	aldolase A, fructose-bisphosphate	0.0615114	0.0534582	0.46701	0.689552
chr7:126796239:C	C/T	YES	ENSMUSG00000030695	Aldoa	aldolase A, fructose-bisphosphate	0.107778	0.0909848	0.141172	0.802407
chr7:126796241:C	C/T	YES	ENSMUSG00000030695	Aldoa	aldolase A, fructose-bisphosphate	0.0137596	0.0102977	0.684426	0.787912
chr7:126796689:C	C/T	YES	ENSMUSG00000030695	Aldoa	aldolase A, fructose-bisphosphate	0.0200297	0.0276194	0.697445	0.378166
chr7:126796705:C	C/T	YES	ENSMUSG00000030695	Aldoa	aldolase A, fructose-bisphosphate	0.132781	0.124616	0.624991	0.590167
chr7:126796708:C	C/T	YES	ENSMUSG00000030695	Aldoa	aldolase A, fructose-bisphosphate	0.0415999	0.0397696	0.329586	0.709676
chr7:126796867:C	C/T	YES	ENSMUSG00000030695	Aldoa	aldolase A, fructose-bisphosphate	0.0814271	0.0575062	0.0074254	0.0172616
chr7:126796869:C	C/T	YES	ENSMUSG00000030695	Aldoa	aldolase A, fructose-bisphosphate	0.0194231	0.0332958	0.960303	0.391053
chr7:126796871:C	C/T	YES	ENSMUSG00000030695	Aldoa	aldolase A, fructose-bisphosphate	0.0568162	0.0412055	0.724792	0.860834
chr7:126796872:C	C/T	YES	ENSMUSG00000030695	Aldoa	aldolase A, fructose-bisphosphate	0.0141927	0.016816	0.498699	0.736078
chr7:126797437:C	C/T	YES	ENSMUSG00000030695	Aldoa	aldolase A, fructose-bisphosphate	0.0240625	0.0200278	0.851542	0.888608
chr7:126797438:C	C/T	YES	ENSMUSG00000030695	Aldoa	aldolase A, fructose-bisphosphate	0.00929039	0.0144624	0.365611	0.114354
chr7:126797501:C	C/T	YES	ENSMUSG00000030695	Aldoa	aldolase A, fructose-bisphosphate	0.0915796	0.0941155	0.694892	0.029713
chr7:126797504:C	C/T	YES	ENSMUSG00000030695	Aldoa	aldolase A, fructose-bisphosphate	0.0480401	0.0644661	0.333481	0.503335
chr7:126797725:C	C/T	YES	ENSMUSG00000030695	Aldoa	aldolase A, fructose-bisphosphate	0.0872964	0.112958	0.908888	0.894503
chr7:126797726:C	C/T	YES	ENSMUSG00000030695	Aldoa	aldolase A, fructose-bisphosphate	0.0568455	0.0498075	0.12664	0.768396
chr7:126795349:C	C/T	NO	ENSMUSG00000030695	Aldoa	aldolase A, fructose-bisphosphate	0.0572541	0.0644502	0.7416	0.277211
chr7:126797386:C	C/T	NO	ENSMUSG00000030695	Aldoa	aldolase A, fructose-bisphosphate	0.0144449	0.0258239	0.809465	0.0592758
chr7:126795396:G	G/A	YES	ENSMUSG00000030695	Aldoa	aldolase A, fructose-bisphosphate	0.0159609	0.0155203	0.854834	0.677772
chr7:126795412:G	G/A	YES	ENSMUSG00000030695	Aldoa	aldolase A, fructose-bisphosphate	0.00670396	0.0224574	0.15056	0.0164659
chr7:126795619:G	G/A	YES	ENSMUSG00000030695	Aldoa	aldolase A, fructose-bisphosphate	0.0297028	0.023338	0.234898	0.254625
chr7:126795621:G	G/A	YES	ENSMUSG00000030695	Aldoa	aldolase A, fructose-bisphosphate	0.0364678	0.0441511	0.895339	0.328568
chr7:126795639:G	G/A	YES	ENSMUSG00000030695	Aldoa	aldolase A, fructose-bisphosphate	0.026231	0.026903	0.239599	0.824625
chr7:126796234:G	G/A	YES	ENSMUSG00000030695	Aldoa	aldolase A, fructose-bisphosphate	0.0176609	0.0117885	0.0142081	0.915207
chr7:126796238:G	G/A	YES	ENSMUSG00000030695	Aldoa	aldolase A, fructose-bisphosphate	0.0612198	0.0700644	0.895624	0.516027
chr7:126796240:G	G/A	YES	ENSMUSG00000030695	Aldoa	aldolase A, fructose-bisphosphate	0.134768	0.154764	0.547844	0.170125
chr7:126795366:G	G/C	YES	ENSMUSG00000030695	Aldoa	aldolase A, fructose-bisphosphate	0.0238614	0.0379011	0.990816	0.292717
chr7:126795379:G	G/C	YES	ENSMUSG00000030695	Aldoa	aldolase A, fructose-bisphosphate	0.02943	0.0337437	0.844649	0.690552
chr7:126795480:G	G/C	YES	ENSMUSG00000030695	Aldoa	aldolase A, fructose-bisphosphate	0.0769266	0.0599761	0.173533	0.245123
chr7:126795640:G	G/C	YES	ENSMUSG00000030695	Aldoa	aldolase A, fructose-bisphosphate	0.0283415	0.0339105	0.604308	0.141385
chr7:126795641:G	G/C	YES	ENSMUSG00000030695	Aldoa	aldolase A, fructose-bisphosphate	0.0319675	0.0277472	0.984844	0.839558
chr7:126795721:G	G/C	YES	ENSMUSG00000030695	Aldoa	aldolase A, fructose-bisphosphate	0.029561	0.0485567	0.480672	0.235081
chr7:126795738:G	G/C	YES	ENSMUSG00000030695	Aldoa	aldolase A, fructose-bisphosphate	0.217586	0.233379	0.849959	0.99688
chr7:126795739:G	G/C	YES	ENSMUSG00000030695	Aldoa	aldolase A, fructose-bisphosphate	0.0773064	0.0906209	0.848391	0.575918
chr7:126795961:G	G/C	YES	ENSMUSG00000030695	Aldoa	aldolase A, fructose-bisphosphate	0.00910073	0.0247153	0.0232363	0.0757868
chr7:126796091:G	G/C	YES	ENSMUSG00000030695	Aldoa	aldolase A, fructose-bisphosphate	0.304665	0.297857	0.762184	0.540751
chr7:126796092:G	G/C	YES	ENSMUSG00000030695	Aldoa	aldolase A, fructose-bisphosphate	0.0862984	0.0810143	0.786407	0.95653
chr7:126797343:G	G/C	YES	ENSMUSG00000030695	Aldoa	aldolase A, fructose-bisphosphate	0.039654	0.0493319	0.759468	0.360424
chr7:126797375:G	G/C	YES	ENSMUSG00000030695	Aldoa	aldolase A, fructose-bisphosphate	0.0185542	0.024862	0.659473	0.436749
chr7:126795313:G	G/C	NO	ENSMUSG00000030695	Aldoa	aldolase A, fructose-bisphosphate	0.0385891	0.0366407	0.26667	0.40435
chr7:126795617:G	G/C	NO	ENSMUSG00000030695	Aldoa	aldolase A, fructose-bisphosphate	0.197988	0.218938	0.227666	0.465061
chr7:126796646:G	G/C	NO	ENSMUSG00000030695	Aldoa	aldolase A, fructose-bisphosphate	0.0155876	0.0249725	0.25975	0.113569
chr7:126796703:G	G/C	NO	ENSMUSG00000030695	Aldoa	aldolase A, fructose-bisphosphate	0.236779	0.209163	0.120394	0.25105
chr7:126797480:G	G/C	NO	ENSMUSG00000030695	Aldoa	aldolase A, fructose-bisphosphate	0.0145547	0.0125394	0.351565	0.734897
chr7:126797531:G	G/C	NO	ENSMUSG00000030695	Aldoa	aldolase A, fructose-bisphosphate	0.0162223	0.0148131	0.317151	0.967706
chr7:126797710:G	G/C	NO	ENSMUSG00000030695	Aldoa	aldolase A, fructose-bisphosphate	0.0167006	0.0372873	0.0701769	0.0239606
chr7:126795740:G	G/T	YES	ENSMUSG00000030695	Aldoa	aldolase A, fructose-bisphosphate	0.0208174	0.048243	0.211057	0.150653
chr7:126796607:G	G/T	NO	ENSMUSG00000030695	Aldoa	aldolase A, fructose-bisphosphate	0.11423	0.107949	0.975563	0.311155
chr7:126796679:T	T/A	NO	ENSMUSG00000030695	Aldoa	aldolase A, fructose-bisphosphate	0.074226	0.0835536	0.40585	0.303048
chr7:126795414:T	T/C	YES	ENSMUSG00000030695	Aldoa	aldolase A, fructose-bisphosphate	0.00696474	0.0118399	0.0114068	0.178118
chr7:126795450:T	T/C	YES	ENSMUSG00000030695	Aldoa	aldolase A, fructose-bisphosphate	0.0280235	0.036539	0.122808	0.877401
chr7:126795458:T	T/C	YES	ENSMUSG00000030695	Aldoa	aldolase A, fructose-bisphosphate	0.111002	0.0905022	0.350579	0.829259
chr7:126795471:T	T/C	YES	ENSMUSG00000030695	Aldoa	aldolase A, fructose-bisphosphate	0.0322705	0.0234362	0.520102	0.439443
chr7:126795478:T	T/C	YES	ENSMUSG00000030695	Aldoa	aldolase A, fructose-bisphosphate	0.0321549	0.0422028	0.978547	0.995592
chr7:126795479:T	T/C	YES	ENSMUSG00000030695	Aldoa	aldolase A, fructose-bisphosphate	0.335075	0.345368	0.883294	0.665325
chr7:126795491:T	T/C	YES	ENSMUSG00000030695	Aldoa	aldolase A, fructose-bisphosphate	0.0100835	0.0133515	0.586887	0.80357
chr7:126795635:T	T/C	YES	ENSMUSG00000030695	Aldoa	aldolase A, fructose-bisphosphate	0.172963	0.155819	0.0852708	0.0996218
chr7:126795638:T	T/C	YES	ENSMUSG00000030695	Aldoa	aldolase A, fructose-bisphosphate	0.0731227	0.0666448	0.441001	0.898702
chr7:126795643:T	T/C	YES	ENSMUSG00000030695	Aldoa	aldolase A, fructose-bisphosphate	0.0740256	0.0664989	0.584709	0.211271
chr7:126795654:T	T/C	YES	ENSMUSG00000030695	Aldoa	aldolase A, fructose-bisphosphate	0.165122	0.183645	0.233778	0.247021
chr7:126795663:T	T/C	YES	ENSMUSG00000030695	Aldoa	aldolase A, fructose-bisphosphate	0.0846957	0.0879848	0.684872	0.825806
chr7:126795727:T	T/C	YES	ENSMUSG00000030695	Aldoa	aldolase A, fructose-bisphosphate	0.130283	0.173036	0.207297	0.518784
chr7:126795768:T	T/C	YES	ENSMUSG00000030695	Aldoa	aldolase A, fructose-bisphosphate	0.286544	0.296735	0.520106	0.524772
chr7:126795772:T	T/C	YES	ENSMUSG00000030695	Aldoa	aldolase A, fructose-bisphosphate	0.673476	0.675136	0.796142	0.637074
chr7:126795788:T	T/C	YES	ENSMUSG00000030695	Aldoa	aldolase A, fructose-bisphosphate	0.105224	0.121628	0.490144	0.526621
chr7:126795969:T	T/C	YES	ENSMUSG00000030695	Aldoa	aldolase A, fructose-bisphosphate	0.0067791	0.0172337	0.358648	0.121681
chr7:126795971:T	T/C	YES	ENSMUSG00000030695	Aldoa	aldolase A, fructose-bisphosphate	0.0651736	0.0734618	0.788891	0.251884
chr7:126795986:T	T/C	YES	ENSMUSG00000030695	Aldoa	aldolase A, fructose-bisphosphate	0.41749	0.419977	0.877567	0.922391
chr7:126795993:T	T/C	YES	ENSMUSG00000030695	Aldoa	aldolase A, fructose-bisphosphate	0.127353	0.136805	0.429897	0.455819
chr7:126796022:T	T/C	YES	ENSMUSG00000030695	Aldoa	aldolase A, fructose-bisphosphate	0.454263	0.388508	0.0320764	0.465899
chr7:126796024:T	T/C	YES	ENSMUSG00000030695	Aldoa	aldolase A, fructose-bisphosphate	0.200476	0.204446	0.794569	0.721799
chr7:126796054:T	T/C	YES	ENSMUSG00000030695	Aldoa	aldolase A, fructose-bisphosphate	0.256472	0.248938	0.445296	0.977869
chr7:126796055:T	T/C	YES	ENSMUSG00000030695	Aldoa	aldolase A, fructose-bisphosphate	0.654803	0.654982	0.758439	0.403806
chr7:126796070:T	T/C	YES	ENSMUSG00000030695	Aldoa	aldolase A, fructose-bisphosphate	0.0940894	0.100909	0.816952	0.175397
chr7:126796074:T	T/C	YES	ENSMUSG00000030695	Aldoa	aldolase A, fructose-bisphosphate	0.170298	0.190625	0.475326	0.644779
chr7:126796075:T	T/C	YES	ENSMUSG00000030695	Aldoa	aldolase A, fructose-bisphosphate	0.0387479	0.0551669	0.479072	0.079045
chr7:126796093:T	T/C	YES	ENSMUSG00000030695	Aldoa	aldolase A, fructose-bisphosphate	0.223377	0.192095	0.189864	0.986778
chr7:126796272:T	T/C	YES	ENSMUSG00000030695	Aldoa	aldolase A, fructose-bisphosphate	0.0816516	0.101985	0.107825	0.532765
chr7:126796285:T	T/C	YES	ENSMUSG00000030695	Aldoa	aldolase A, fructose-bisphosphate	0.0210649	0.0316327	0.238315	0.459261
chr7:126796294:T	T/C	YES	ENSMUSG00000030695	Aldoa	aldolase A, fructose-bisphosphate	0.347921	0.35004	0.961464	0.694401
chr7:126796606:T	T/C	YES	ENSMUSG00000030695	Aldoa	aldolase A, fructose-bisphosphate	0.469368	0.475001	0.556731	0.614611
chr7:126796609:T	T/C	YES	ENSMUSG00000030695	Aldoa	aldolase A, fructose-bisphosphate	0.0263279	0.0130399	0.0183085	0.285823
chr7:126796629:T	T/C	YES	ENSMUSG00000030695	Aldoa	aldolase A, fructose-bisphosphate	0.178803	0.196311	0.905198	0.83211
chr7:126796630:T	T/C	YES	ENSMUSG00000030695	Aldoa	aldolase A, fructose-bisphosphate	0.44974	0.423417	0.216422	0.627497
chr7:126796638:T	T/C	YES	ENSMUSG00000030695	Aldoa	aldolase A, fructose-bisphosphate	0.0563127	0.0497805	0.12514	0.995814
chr7:126796704:T	T/C	YES	ENSMUSG00000030695	Aldoa	aldolase A, fructose-bisphosphate	0.331058	0.325931	0.534142	0.217037
chr7:126796709:T	T/C	YES	ENSMUSG00000030695	Aldoa	aldolase A, fructose-bisphosphate	0.0481502	0.0472663	0.774238	0.719773
chr7:126796749:T	T/C	YES	ENSMUSG00000030695	Aldoa	aldolase A, fructose-bisphosphate	0.151227	0.168125	0.862033	0.323436
chr7:126796864:T	T/C	YES	ENSMUSG00000030695	Aldoa	aldolase A, fructose-bisphosphate	0.0190318	0.0185636	0.191955	1
chr7:126796866:T	T/C	YES	ENSMUSG00000030695	Aldoa	aldolase A, fructose-bisphosphate	0.332592	0.30971	0.0959016	0.535674
chr7:126796868:T	T/C	YES	ENSMUSG00000030695	Aldoa	aldolase A, fructose-bisphosphate	0.375832	0.3432	0.276834	0.576368
chr7:126796879:T	T/C	YES	ENSMUSG00000030695	Aldoa	aldolase A, fructose-bisphosphate	0.00912015	0.0191417	0.700198	0.0587506
chr7:126797342:T	T/C	YES	ENSMUSG00000030695	Aldoa	aldolase A, fructose-bisphosphate	0.172649	0.198531	0.198568	0.508895
chr7:126797359:T	T/C	YES	ENSMUSG00000030695	Aldoa	aldolase A, fructose-bisphosphate	0.0062075	0.0237947	0.269133	0.0092985
chr7:126797360:T	T/C	YES	ENSMUSG00000030695	Aldoa	aldolase A, fructose-bisphosphate	0.0933663	0.0865384	0.382219	0.241063
chr7:126797374:T	T/C	YES	ENSMUSG00000030695	Aldoa	aldolase A, fructose-bisphosphate	0.0357155	0.0442684	0.248857	0.569877
chr7:126797395:T	T/C	YES	ENSMUSG00000030695	Aldoa	aldolase A, fructose-bisphosphate	0.130295	0.134295	0.887792	0.888336
chr7:126797441:T	T/C	YES	ENSMUSG00000030695	Aldoa	aldolase A, fructose-bisphosphate	0.0347618	0.0471493	0.365035	0.413752
chr7:126797479:T	T/C	YES	ENSMUSG00000030695	Aldoa	aldolase A, fructose-bisphosphate	0.0568863	0.071658	0.328909	0.669346
chr7:126797503:T	T/C	YES	ENSMUSG00000030695	Aldoa	aldolase A, fructose-bisphosphate	0.265083	0.271639	0.977822	0.193988
chr7:126797512:T	T/C	YES	ENSMUSG00000030695	Aldoa	aldolase A, fructose-bisphosphate	0.0116691	0.0163702	0.860039	0.317712
chr7:126797536:T	T/C	YES	ENSMUSG00000030695	Aldoa	aldolase A, fructose-bisphosphate	0.0148237	0.0245397	0.814983	0.332721
chr7:126797537:T	T/C	YES	ENSMUSG00000030695	Aldoa	aldolase A, fructose-bisphosphate	0.0109205	0.0142883	0.12125	0.812429
chr7:126797657:T	T/C	YES	ENSMUSG00000030695	Aldoa	aldolase A, fructose-bisphosphate	0.0171236	0.00911348	0.0483854	0.527074
chr7:126797689:T	T/C	YES	ENSMUSG00000030695	Aldoa	aldolase A, fructose-bisphosphate	0.033384	0.0370798	0.839645	0.474439
chr7:126797724:T	T/C	YES	ENSMUSG00000030695	Aldoa	aldolase A, fructose-bisphosphate	0.365955	0.384956	0.99815	0.971405
chr7:126797738:T	T/C	YES	ENSMUSG00000030695	Aldoa	aldolase A, fructose-bisphosphate	0.00730113	0.012788	0.937496	0.271644
chr7:126797748:T	T/C	YES	ENSMUSG00000030695	Aldoa	aldolase A, fructose-bisphosphate	0.0886602	0.120787	0.177756	0.158696
chr7:126796599:T	T/C	NO	ENSMUSG00000030695	Aldoa	aldolase A, fructose-bisphosphate	0.0258575	0.0252294	0.723484	0.879741
chr11:78326423:A	A/G	YES	ENSMUSG00000017390	Aldoc	aldolase C, fructose-bisphosphate	0.0831484	0.0782631	0.620139	0.610452
chr11:78326509:A	A/G	NO	ENSMUSG00000017390	Aldoc	aldolase C, fructose-bisphosphate	0.222753	0.255718	0.774799	0.540913
chr11:78324386:C	C/A	NO	ENSMUSG00000017390	Aldoc	aldolase C, fructose-bisphosphate	15.2569	21.1378	0.00641823	0.00263809
chr11:78326508:G	G/A	YES	ENSMUSG00000017390	Aldoc	aldolase C, fructose-bisphosphate	0.0302393	0.0402138	0.768187	0.248254
chr11:78326555:G	G/A	YES	ENSMUSG00000017390	Aldoc	aldolase C, fructose-bisphosphate	0.462028	0.496433	0.720997	0.235347
chr11:78326556:G	G/A	YES	ENSMUSG00000017390	Aldoc	aldolase C, fructose-bisphosphate	0.573739	0.608945	0.808183	0.329779
chr11:78326558:G	G/A	YES	ENSMUSG00000017390	Aldoc	aldolase C, fructose-bisphosphate	0.175598	0.179014	0.0859926	0.810392
chr11:78326289:T	T/A	NO	ENSMUSG00000017390	Aldoc	aldolase C, fructose-bisphosphate	0.101702	0.161661	0.476052	0.206177
chr11:78324637:T	T/C	YES	ENSMUSG00000017390	Aldoc	aldolase C, fructose-bisphosphate	0.169982	0.213725	0.713282	0.166241
chr11:78325072:T	T/C	YES	ENSMUSG00000017390	Aldoc	aldolase C, fructose-bisphosphate	0.0584411	0.101004	0.118767	0.162698
chr11:78325095:T	T/C	YES	ENSMUSG00000017390	Aldoc	aldolase C, fructose-bisphosphate	0.150507	0.190112	0.638117	0.497507
chr11:78325725:T	T/C	YES	ENSMUSG00000017390	Aldoc	aldolase C, fructose-bisphosphate	0.0449942	0.0769166	0.495067	0.0225453
chr11:78324698:T	T/C	NO	ENSMUSG00000017390	Aldoc	aldolase C, fructose-bisphosphate	0.0558284	0.10801	0.140427	0.0207651
chr11:78324935:T	T/C	NO	ENSMUSG00000017390	Aldoc	aldolase C, fructose-bisphosphate	0.191298	0.240753	0.403652	0.645366
chr11:78325348:T	T/C	NO	ENSMUSG00000017390	Aldoc	aldolase C, fructose-bisphosphate	0.0968279	0.11262	0.98247	0.411895
chr11:78326098:T	T/C	NO	ENSMUSG00000017390	Aldoc	aldolase C, fructose-bisphosphate	0.304699	0.356401	0.471786	0.210188
chr11:78326520:T	T/C	NO	ENSMUSG00000017390	Aldoc	aldolase C, fructose-bisphosphate	0.0460039	0.081246	0.87315	0.445801
chr11:78326588:T	T/C	NO	ENSMUSG00000017390	Aldoc	aldolase C, fructose-bisphosphate	0.0521629	0.101048	0.559935	0.039168
chr11:78326300:T	T/G	NO	ENSMUSG00000017390	Aldoc	aldolase C, fructose-bisphosphate	0.145645	0.190703	0.391297	0.35945
chr8:93974184:C	C/T	NO	ENSMUSG00000031751	Amfr	autocrine motility factor receptor	41.8176	43.9501	0.741996	0.339522
chr8:23150058:G	G/A	NO	ENSMUSG00000031543	Ank1	ankyrin 1, erythroid	9.29438	6.25781	0.296248	0.085872
chr3:127104865:G	G/T	NO	ENSMUSG00000032826	Ank2	ankyrin 2, brain	27.9492	35.9217	0.537905	0.26745
chr8:122893481:C	C/T	NO	ENSMUSG00000035569	Ankrd11	ankyrin repeat domain 11	0.612456	1.04829	0.845078	0.100502
chr14:31700626:T	T/C	YES	ENSMUSG00000014496	Ankrd28	ankyrin repeat domain 28	5.09106	9.79085	0.841472	0.000610074
chr14:31700662:T	T/C	YES	ENSMUSG00000014496	Ankrd28	ankyrin repeat domain 28	10.5095	18.2357	0.00525623	7.98884e-06
chr15:36478355:A	A/G	NO	ENSMUSG00000048307	Ankrd46	ankyrin repeat domain 46	0.123781	0.0951835	0.313132	0.342463
chr15:36479103:G	G/A	NO	ENSMUSG00000048307	Ankrd46	ankyrin repeat domain 46	40.8694	41.205	0.676879	0.488114
chr10:90576653:C	C/A	NO	ENSMUSG00000058589	Anks1b	ankyrin repeat and sterile alpha motif domain containing 1B	4.98192	2.59227	0.0190703	0.27406
chr10:90830005:T	T/A	NO	ENSMUSG00000058589	Anks1b	ankyrin repeat and sterile alpha motif domain containing 1B	5.97238	2.65216	0.0528465	0.0757859
chr3:36453537:A	A/G	NO	ENSMUSG00000027712	Anxa5	annexin A5	0.379419	1.64997	0.0338223	0.000683701
chr5:137043092:A	A/G	NO	ENSMUSG00000004849	Ap1s1	adaptor protein complex AP-1, sigma 1	0.0280981	0.107559	0.114855	0.00382922
chr1:79607205:T	T/G	NO	ENSMUSG00000054702	Ap1s3	adaptor-related protein complex AP-1, sigma 3	3.39415	5.1685	0.359565	0.0419966
chr7:44915886:A	A/G	NO	ENSMUSG00000060279	Ap2a1	adaptor-related protein complex 2, alpha 1 subunit	0.0724672	0.117189	0.100751	0.5809
chr7:141632474:A	A/G	NO	ENSMUSG00000002957	Ap2a2	adaptor-related protein complex 2, alpha 2 subunit	1.75856	1.724	0.0198302	0.695644
chr11:83404062:T	T/C	NO	ENSMUSG00000035152	Ap2b1	adaptor-related protein complex 2, beta 1 subunit	0.0606797	0.0765696	0.620605	0.425073
chr11:83404914:T	T/C	NO	ENSMUSG00000035152	Ap2b1	adaptor-related protein complex 2, beta 1 subunit	0.316033	0.407174	0.263102	0.256467
chr7:16748723:T	T/C	YES	ENSMUSG00000008036	Ap2s1	adaptor-related protein complex 2, sigma 1 subunit	0.266404	0.353113	0.916958	0.0620834
chr7:79875998:T	T/C	NO	ENSMUSG00000063801	Ap3s2	adaptor-related protein complex 3, sigma 2 subunit	0.93827	0.675962	0.0144506	0.567783
chr7:105558851:A	A/G	NO	ENSMUSG00000037032	Apbb1	amyloid beta (A4) precursor protein-binding, family B, member 1	0.0611135	0.113753	0.956287	0.259783
chr7:105558957:A	A/G	NO	ENSMUSG00000037032	Apbb1	amyloid beta (A4) precursor protein-binding, family B, member 1	0.0764331	0.0767586	0.991369	0.621022
chr5:66301655:T	T/A	NO	ENSMUSG00000029207	Apbb2	amyloid beta (A4) precursor protein-binding, family B, member 2	4.09465	6.23826	0.541154	0.224295
chr7:30435262:A	A/C	YES	ENSMUSG00000006651	Aplp1	amyloid beta (A4) precursor-like protein 1	0.196193	0.235679	0.0321134	0.56952
chr7:30435288:A	A/C	YES	ENSMUSG00000006651	Aplp1	amyloid beta (A4) precursor-like protein 1	0.580903	0.534507	0.907387	0.643869
chr7:30438209:A	A/C	YES	ENSMUSG00000006651	Aplp1	amyloid beta (A4) precursor-like protein 1	0.136848	0.134175	0.617344	0.278188
chr7:30440277:A	A/C	YES	ENSMUSG00000006651	Aplp1	amyloid beta (A4) precursor-like protein 1	0.110818	0.133588	0.948728	0.119699
chr7:30442804:A	A/C	YES	ENSMUSG00000006651	Aplp1	amyloid beta (A4) precursor-like protein 1	0.277802	0.342847	0.479154	0.559275
chr7:30435070:A	A/G	YES	ENSMUSG00000006651	Aplp1	amyloid beta (A4) precursor-like protein 1	0.578297	0.63909	0.14573	0.0860658
chr7:30435084:A	A/G	YES	ENSMUSG00000006651	Aplp1	amyloid beta (A4) precursor-like protein 1	0.055402	0.0728817	0.90867	0.800915
chr7:30435372:A	A/G	YES	ENSMUSG00000006651	Aplp1	amyloid beta (A4) precursor-like protein 1	0.27629	0.309918	0.701604	0.0517972
chr7:30435769:A	A/G	YES	ENSMUSG00000006651	Aplp1	amyloid beta (A4) precursor-like protein 1	0.204156	0.193214	0.342587	0.742137
chr7:30435992:A	A/G	YES	ENSMUSG00000006651	Aplp1	amyloid beta (A4) precursor-like protein 1	0.0920946	0.110247	0.63913	0.719794
chr7:30436827:A	A/G	YES	ENSMUSG00000006651	Aplp1	amyloid beta (A4) precursor-like protein 1	0.0280976	0.0220097	0.656934	0.882611
chr7:30438192:A	A/G	YES	ENSMUSG00000006651	Aplp1	amyloid beta (A4) precursor-like protein 1	0.236177	0.273758	0.408228	0.779057
chr7:30438231:A	A/G	YES	ENSMUSG00000006651	Aplp1	amyloid beta (A4) precursor-like protein 1	0.348305	0.344493	0.868529	0.894263
chr7:30439978:A	A/G	YES	ENSMUSG00000006651	Aplp1	amyloid beta (A4) precursor-like protein 1	0.0610653	0.0766992	0.19992	0.517107
chr7:30439996:A	A/G	YES	ENSMUSG00000006651	Aplp1	amyloid beta (A4) precursor-like protein 1	0.0128599	0.0154489	0.259758	0.425073
chr7:30441658:A	A/G	YES	ENSMUSG00000006651	Aplp1	amyloid beta (A4) precursor-like protein 1	0.0319537	0.0396138	0.770344	0.20003
chr7:30441673:A	A/G	YES	ENSMUSG00000006651	Aplp1	amyloid beta (A4) precursor-like protein 1	0.114816	0.114687	0.32357	0.670873
chr7:30441720:A	A/G	YES	ENSMUSG00000006651	Aplp1	amyloid beta (A4) precursor-like protein 1	0.181359	0.210262	0.591471	0.0482062
chr7:30442836:A	A/G	YES	ENSMUSG00000006651	Aplp1	amyloid beta (A4) precursor-like protein 1	0.0683871	0.0876743	0.49591	0.556742
chr7:30442867:A	A/G	YES	ENSMUSG00000006651	Aplp1	amyloid beta (A4) precursor-like protein 1	0.152782	0.170595	0.978127	0.358006
chr7:30443109:A	A/G	YES	ENSMUSG00000006651	Aplp1	amyloid beta (A4) precursor-like protein 1	0.0142941	0.0210616	0.988718	0.317403
chr7:30443156:A	A/G	YES	ENSMUSG00000006651	Aplp1	amyloid beta (A4) precursor-like protein 1	0.0538628	0.0520866	0.107534	0.800299
chr7:30443196:A	A/G	YES	ENSMUSG00000006651	Aplp1	amyloid beta (A4) precursor-like protein 1	0.0208077	0.0597524	0.395378	0.021676
chr7:30435146:A	A/G	NO	ENSMUSG00000006651	Aplp1	amyloid beta (A4) precursor-like protein 1	0.0977757	0.100714	0.985175	0.361662
chr7:30435217:A	A/G	NO	ENSMUSG00000006651	Aplp1	amyloid beta (A4) precursor-like protein 1	0.278378	0.327974	0.332274	0.278687
chr7:30435480:A	A/G	NO	ENSMUSG00000006651	Aplp1	amyloid beta (A4) precursor-like protein 1	0.0301686	0.0338747	0.0727992	0.187204
chr7:30440244:A	A/G	NO	ENSMUSG00000006651	Aplp1	amyloid beta (A4) precursor-like protein 1	0.0220594	0.0267143	0.547723	0.688314
chr7:30441086:A	A/G	NO	ENSMUSG00000006651	Aplp1	amyloid beta (A4) precursor-like protein 1	0.117292	0.13194	0.306388	0.183669
chr7:30444429:A	A/G	NO	ENSMUSG00000006651	Aplp1	amyloid beta (A4) precursor-like protein 1	0.158013	0.194729	0.571194	0.453084
chr7:30441075:C	C/T	YES	ENSMUSG00000006651	Aplp1	amyloid beta (A4) precursor-like protein 1	0.026773	0.0342465	0.75492	0.689927
chr7:30441709:C	C/T	YES	ENSMUSG00000006651	Aplp1	amyloid beta (A4) precursor-like protein 1	0.0581065	0.0389845	0.00837249	0.352804
chr7:30436838:C	C/T	NO	ENSMUSG00000006651	Aplp1	amyloid beta (A4) precursor-like protein 1	0.014498	0.0201154	0.585225	0.327563
chr7:30439976:C	C/T	NO	ENSMUSG00000006651	Aplp1	amyloid beta (A4) precursor-like protein 1	0.0528803	0.0594099	0.19118	0.670287
chr7:30440196:C	C/T	NO	ENSMUSG00000006651	Aplp1	amyloid beta (A4) precursor-like protein 1	0.00472272	0.0263124	0.603056	0.0316273
chr7:30441113:G	G/C	YES	ENSMUSG00000006651	Aplp1	amyloid beta (A4) precursor-like protein 1	0.0705017	0.0886183	0.704343	0.833948
chr7:30442251:G	G/C	YES	ENSMUSG00000006651	Aplp1	amyloid beta (A4) precursor-like protein 1	0.0252753	0.0374304	0.926092	0.175566
chr7:30435759:T	T/C	YES	ENSMUSG00000006651	Aplp1	amyloid beta (A4) precursor-like protein 1	0.0661898	0.0726677	0.750647	0.0331712
chr7:30441068:T	T/C	YES	ENSMUSG00000006651	Aplp1	amyloid beta (A4) precursor-like protein 1	0.201961	0.202727	0.366694	0.870875
chr7:30442298:T	T/C	YES	ENSMUSG00000006651	Aplp1	amyloid beta (A4) precursor-like protein 1	0.0199843	0.0223365	0.453397	0.408667
chr9:31152334:A	A/G	YES	ENSMUSG00000031996	Aplp2	amyloid beta (A4) precursor-like protein 2	0.109591	0.144028	0.664544	0.411482
chr9:31153476:C	C/T	NO	ENSMUSG00000031996	Aplp2	amyloid beta (A4) precursor-like protein 2	0.0580003	0.0532494	0.224875	0.911087
chr2:150583402:C	C/A	NO	ENSMUSG00000033096	Apmap	adipocyte plasma membrane associated protein	5.16369	4.64157	0	0.939187
chr16:31297549:A	A/C	NO	ENSMUSG00000022548	Apod	apolipoprotein D	0.015875	0.254516	0.047596	0.000140972
chr7:19696876:A	A/C	YES	ENSMUSG00000002985	Apoe	apolipoprotein E	0.035886	0.052284	0.0132238	0.0653151
chr7:19696912:A	A/C	YES	ENSMUSG00000002985	Apoe	apolipoprotein E	0.00739531	0.0182396	0.928424	0.0925551
chr7:19697066:A	A/C	YES	ENSMUSG00000002985	Apoe	apolipoprotein E	0.0053725	0.0326082	0.000403667	0.00175238
chr7:19697067:A	A/C	YES	ENSMUSG00000002985	Apoe	apolipoprotein E	0.278833	0.385265	0.00116295	0.351385
chr7:19697533:A	A/C	YES	ENSMUSG00000002985	Apoe	apolipoprotein E	0.0411579	0.0891068	0.00166361	0.0668102
chr7:19697564:A	A/C	YES	ENSMUSG00000002985	Apoe	apolipoprotein E	0.120789	0.14336	0.298353	0.761889
chr7:19697572:A	A/C	YES	ENSMUSG00000002985	Apoe	apolipoprotein E	0.163317	0.245533	0.000749009	0.873157
chr7:19696430:A	A/C	NO	ENSMUSG00000002985	Apoe	apolipoprotein E	0.00490321	0.0123767	0.187356	0.0799128
chr7:19696570:A	A/C	NO	ENSMUSG00000002985	Apoe	apolipoprotein E	0.6208	0.610483	0.0395685	0.0480636
chr7:19696633:A	A/C	NO	ENSMUSG00000002985	Apoe	apolipoprotein E	0.551784	0.602679	0.92846	0.233451
chr7:19696737:A	A/C	NO	ENSMUSG00000002985	Apoe	apolipoprotein E	0.0134651	0.0424545	0.617099	0.0689475
chr7:19696279:A	A/G	YES	ENSMUSG00000002985	Apoe	apolipoprotein E	0.788635	1.16617	0.686793	1
chr7:19696302:A	A/G	YES	ENSMUSG00000002985	Apoe	apolipoprotein E	0.0198357	0.116191	0.870615	0.00299767
chr7:19696313:A	A/G	YES	ENSMUSG00000002985	Apoe	apolipoprotein E	0.0901016	0.180826	0.69877	0.0718654
chr7:19696328:A	A/G	YES	ENSMUSG00000002985	Apoe	apolipoprotein E	0.0370433	0.0680658	0.00133925	0.0232129
chr7:19696336:A	A/G	YES	ENSMUSG00000002985	Apoe	apolipoprotein E	0.0222325	0.0320758	0.000326552	0.748813
chr7:19696362:A	A/G	YES	ENSMUSG00000002985	Apoe	apolipoprotein E	0.0068779	0.0247262	0.148741	0.0633823
chr7:19696399:A	A/G	YES	ENSMUSG00000002985	Apoe	apolipoprotein E	0.0965911	0.196001	0.000350029	0.00614442
chr7:19696438:A	A/G	YES	ENSMUSG00000002985	Apoe	apolipoprotein E	0.0118779	0.0312151	0.117631	0.0713656
chr7:19696483:A	A/G	YES	ENSMUSG00000002985	Apoe	apolipoprotein E	0.0928554	0.131189	0.931629	0.171278
chr7:19696579:A	A/G	YES	ENSMUSG00000002985	Apoe	apolipoprotein E	0.0702083	0.0943918	0.771468	0.578786
chr7:19696624:A	A/G	YES	ENSMUSG00000002985	Apoe	apolipoprotein E	0.585778	0.591185	0.541559	0.270558
chr7:19696695:A	A/G	YES	ENSMUSG00000002985	Apoe	apolipoprotein E	0.0341785	0.0991098	0.0391326	0.0229704
chr7:19696722:A	A/G	YES	ENSMUSG00000002985	Apoe	apolipoprotein E	0.0433406	0.0620252	0.0730568	0.0352768
chr7:19696732:A	A/G	YES	ENSMUSG00000002985	Apoe	apolipoprotein E	0.219653	0.2721	0.885791	0.954778
chr7:19696752:A	A/G	YES	ENSMUSG00000002985	Apoe	apolipoprotein E	0.0197358	0.032092	0.436458	0.429473
chr7:19696761:A	A/G	YES	ENSMUSG00000002985	Apoe	apolipoprotein E	0.0262578	0.0736616	0.0328115	0.0185748
chr7:19696824:A	A/G	YES	ENSMUSG00000002985	Apoe	apolipoprotein E	0.00395654	0.0137739	0.586903	0.0739682
chr7:19696864:A	A/G	YES	ENSMUSG00000002985	Apoe	apolipoprotein E	0.0139719	0.0466497	0.0172436	0.00175238
chr7:19696874:A	A/G	YES	ENSMUSG00000002985	Apoe	apolipoprotein E	0.0144322	0.0348086	0.0620163	0.0253925
chr7:19696909:A	A/G	YES	ENSMUSG00000002985	Apoe	apolipoprotein E	0.513513	0.524751	0.795543	0.219455
chr7:19696942:A	A/G	YES	ENSMUSG00000002985	Apoe	apolipoprotein E	0.387265	0.382723	0.446875	0.00651491
chr7:19696954:A	A/G	YES	ENSMUSG00000002985	Apoe	apolipoprotein E	0.0596057	0.0950286	0.730083	0.00828201
chr7:19696963:A	A/G	YES	ENSMUSG00000002985	Apoe	apolipoprotein E	0.0757133	0.0776254	0.34998	0.231421
chr7:19696975:A	A/G	YES	ENSMUSG00000002985	Apoe	apolipoprotein E	0.00939806	0.0167911	0.0672403	0.292915
chr7:19696996:A	A/G	YES	ENSMUSG00000002985	Apoe	apolipoprotein E	0.877999	0.737594	0.000588621	0.000708
chr7:19697008:A	A/G	YES	ENSMUSG00000002985	Apoe	apolipoprotein E	0.257452	0.296927	0.366521	0.0204368
chr7:19697032:A	A/G	YES	ENSMUSG00000002985	Apoe	apolipoprotein E	0.0420356	0.069524	0.235508	0.145666
chr7:19697095:A	A/G	YES	ENSMUSG00000002985	Apoe	apolipoprotein E	0.212643	0.182348	0.0403601	0.163383
chr7:19697509:A	A/G	YES	ENSMUSG00000002985	Apoe	apolipoprotein E	0.0106034	0.0188242	0.187051	0.36252
chr7:19697546:A	A/G	YES	ENSMUSG00000002985	Apoe	apolipoprotein E	0.167767	0.190392	0.87529	0.805344
chr7:19697551:A	A/G	YES	ENSMUSG00000002985	Apoe	apolipoprotein E	0.0214333	0.0250036	0.295388	0.143112
chr7:19697608:A	A/G	YES	ENSMUSG00000002985	Apoe	apolipoprotein E	0.0913175	0.118195	0.407392	0.942951
chr7:19697613:A	A/G	YES	ENSMUSG00000002985	Apoe	apolipoprotein E	0.00651096	0.0140396	0.112119	0.736078
chr7:19696348:A	A/T	YES	ENSMUSG00000002985	Apoe	apolipoprotein E	0.0279008	0.0273335	0.00101909	0.979986
chr7:19696600:A	A/T	YES	ENSMUSG00000002985	Apoe	apolipoprotein E	0.0922391	0.184832	0.00171496	0.131661
chr7:19696645:A	A/T	YES	ENSMUSG00000002985	Apoe	apolipoprotein E	0.0180938	0.0444559	0.944341	0.0203999
chr7:19697085:A	A/T	YES	ENSMUSG00000002985	Apoe	apolipoprotein E	0.0165374	0.0570347	0.00496271	0.00634094
chr7:19697098:A	A/T	YES	ENSMUSG00000002985	Apoe	apolipoprotein E	0.064618	0.107944	0.0184587	0.0807368
chr7:19696411:A	A/T	NO	ENSMUSG00000002985	Apoe	apolipoprotein E	0.031077	0.0457135	0.0528203	0.776937
chr7:19696810:A	A/T	NO	ENSMUSG00000002985	Apoe	apolipoprotein E	0.142557	0.155905	0.301414	0.620539
chr7:19696888:A	A/T	NO	ENSMUSG00000002985	Apoe	apolipoprotein E	0.303333	0.258504	0.00241895	0.0166195
chr7:19696956:A	A/T	NO	ENSMUSG00000002985	Apoe	apolipoprotein E	0.0618034	0.0833158	0.449042	0.315224
chr7:19696567:C	C/T	YES	ENSMUSG00000002985	Apoe	apolipoprotein E	0.0669702	0.0984985	0.248688	0.734044
chr7:19696569:C	C/T	YES	ENSMUSG00000002985	Apoe	apolipoprotein E	0.0161639	0.00640732	0.216203	0.155452
chr7:19696571:C	C/T	YES	ENSMUSG00000002985	Apoe	apolipoprotein E	0.0298247	0.045287	0.324688	0.173299
chr7:19696572:C	C/T	YES	ENSMUSG00000002985	Apoe	apolipoprotein E	0.0344632	0.0342618	0.0471184	0.248372
chr7:19696574:C	C/T	YES	ENSMUSG00000002985	Apoe	apolipoprotein E	0.0465795	0.068706	0.0855517	0.498744
chr7:19696575:C	C/T	YES	ENSMUSG00000002985	Apoe	apolipoprotein E	0.0165245	0.0381592	0.317116	0.092493
chr7:19696577:C	C/T	YES	ENSMUSG00000002985	Apoe	apolipoprotein E	0.0244874	0.0352176	0.309541	0.0986122
chr7:19696635:C	C/T	YES	ENSMUSG00000002985	Apoe	apolipoprotein E	0.0506793	0.0519322	0.0139046	0.741215
chr7:19696638:C	C/T	YES	ENSMUSG00000002985	Apoe	apolipoprotein E	0.01968	0.019985	0.0225432	0.541592
chr7:19696639:C	C/T	YES	ENSMUSG00000002985	Apoe	apolipoprotein E	0.0681268	0.0646393	0.00621795	0.858219
chr7:19696775:C	C/T	YES	ENSMUSG00000002985	Apoe	apolipoprotein E	0.0158417	0.0592129	0.0298598	5.19134e-05
chr7:19696780:C	C/T	YES	ENSMUSG00000002985	Apoe	apolipoprotein E	0.0157317	0.031918	0.161359	0.162103
chr7:19696781:C	C/T	YES	ENSMUSG00000002985	Apoe	apolipoprotein E	0.0184877	0.0550563	0.855037	0.0270663
chr7:19696782:C	C/T	YES	ENSMUSG00000002985	Apoe	apolipoprotein E	0.0184267	0.0503352	0.81029	0.0237953
chr7:19696784:C	C/T	YES	ENSMUSG00000002985	Apoe	apolipoprotein E	0.238331	0.241262	0.00355463	0.584466
chr7:19696786:C	C/T	YES	ENSMUSG00000002985	Apoe	apolipoprotein E	0.0427085	0.0423226	0.00293282	0.856949
chr7:19696790:C	C/T	YES	ENSMUSG00000002985	Apoe	apolipoprotein E	0.0090386	0.0492463	0.012257	0.00428954
chr7:19696791:C	C/T	YES	ENSMUSG00000002985	Apoe	apolipoprotein E	0.0414212	0.0811908	0.302576	0.0461036
chr7:19696792:C	C/T	YES	ENSMUSG00000002985	Apoe	apolipoprotein E	0.0740829	0.122479	0.331168	0.00685275
chr7:19696793:C	C/T	YES	ENSMUSG00000002985	Apoe	apolipoprotein E	0.0377771	0.0709214	0.558662	0.43599
chr7:19696878:C	C/T	YES	ENSMUSG00000002985	Apoe	apolipoprotein E	0.0316213	0.0346143	0.00360703	0.801738
chr7:19696879:C	C/T	YES	ENSMUSG00000002985	Apoe	apolipoprotein E	0.0619136	0.0392087	7.56059e-08	0.998452
chr7:19696883:C	C/T	YES	ENSMUSG00000002985	Apoe	apolipoprotein E	0.255288	0.226046	0.000163895	0.774689
chr7:19696884:C	C/T	YES	ENSMUSG00000002985	Apoe	apolipoprotein E	0.141037	0.102145	2.82938e-05	0.399402
chr7:19696885:C	C/T	YES	ENSMUSG00000002985	Apoe	apolipoprotein E	0.0816579	0.0606747	0.000144262	0.988219
chr7:19696906:C	C/T	YES	ENSMUSG00000002985	Apoe	apolipoprotein E	0.0092153	0.0117222	0.279802	0.278936
chr7:19696938:C	C/T	YES	ENSMUSG00000002985	Apoe	apolipoprotein E	0.00825745	0.019055	0.623792	0.0451492
chr7:19696939:C	C/T	YES	ENSMUSG00000002985	Apoe	apolipoprotein E	0.0145213	0.0142795	0.56098	0.638317
chr7:19696978:C	C/T	YES	ENSMUSG00000002985	Apoe	apolipoprotein E	0.00490422	0.0240714	0.127291	0.0148051
chr7:19696988:C	C/T	YES	ENSMUSG00000002985	Apoe	apolipoprotein E	0.0318226	0.0793436	0.187135	0.785928
chr7:19696989:C	C/T	YES	ENSMUSG00000002985	Apoe	apolipoprotein E	0.0182196	0.0279997	0.245475	0.34851
chr7:19696991:C	C/T	YES	ENSMUSG00000002985	Apoe	apolipoprotein E	0.0527583	0.0621778	0.0322451	0.460011
chr7:19696992:C	C/T	YES	ENSMUSG00000002985	Apoe	apolipoprotein E	0.0317995	0.0403188	0.757976	0.508679
chr7:19696995:C	C/T	YES	ENSMUSG00000002985	Apoe	apolipoprotein E	0.0979808	0.0854876	0.00124991	0.0324633
chr7:19697005:C	C/T	YES	ENSMUSG00000002985	Apoe	apolipoprotein E	0.0114184	0.032792	0.00521824	0.134701
chr7:19697015:C	C/T	YES	ENSMUSG00000002985	Apoe	apolipoprotein E	0.0528587	0.0981512	0.01388	0.254004
chr7:19697016:C	C/T	YES	ENSMUSG00000002985	Apoe	apolipoprotein E	0.0289351	0.0268799	0.583514	0.689672
chr7:19697017:C	C/T	YES	ENSMUSG00000002985	Apoe	apolipoprotein E	0.010398	0.0180838	0.789176	0.593985
chr7:19697027:C	C/T	YES	ENSMUSG00000002985	Apoe	apolipoprotein E	0.0286718	0.0363393	0.116246	0.248254
chr7:19697028:C	C/T	YES	ENSMUSG00000002985	Apoe	apolipoprotein E	0.0133313	0.021549	0.223802	0.645537
chr7:19697039:C	C/T	YES	ENSMUSG00000002985	Apoe	apolipoprotein E	0.00602911	0.0229818	0.45741	0.00309508
chr7:19697043:C	C/T	YES	ENSMUSG00000002985	Apoe	apolipoprotein E	0.0137492	0.00531251	0.00566433	0.355775
chr7:19697075:C	C/T	YES	ENSMUSG00000002985	Apoe	apolipoprotein E	0.0799372	0.0733305	0.0586192	0.0310854
chr7:19697090:C	C/T	YES	ENSMUSG00000002985	Apoe	apolipoprotein E	0.0259471	0.0226009	0.122851	0.0585749
chr7:19697093:C	C/T	YES	ENSMUSG00000002985	Apoe	apolipoprotein E	0.0265845	0.0315543	0.0773635	0.148801
chr7:19697633:C	C/T	YES	ENSMUSG00000002985	Apoe	apolipoprotein E	0.00613675	0.0290903	0.31123	0.00525349
chr7:19697634:C	C/T	YES	ENSMUSG00000002985	Apoe	apolipoprotein E	0.0101753	0.0289801	0.273025	0.0347755
chr7:19697636:C	C/T	YES	ENSMUSG00000002985	Apoe	apolipoprotein E	0.0394616	0.0700586	0.832426	0.290658
chr7:19696342:C	C/T	NO	ENSMUSG00000002985	Apoe	apolipoprotein E	0.0123126	0.0165275	4.25008e-05	0.474723
chr7:19697582:C	C/T	NO	ENSMUSG00000002985	Apoe	apolipoprotein E	0.0232044	0.0547876	0.0484595	0.058139
chr7:19696776:G	G/A	YES	ENSMUSG00000002985	Apoe	apolipoprotein E	0.00229839	0.0216477	0.346726	0.00271932
chr7:19696785:G	G/A	YES	ENSMUSG00000002985	Apoe	apolipoprotein E	0.0347155	0.0590553	0.371211	0.0167743
chr7:19696787:G	G/A	YES	ENSMUSG00000002985	Apoe	apolipoprotein E	0.0183102	0.0222478	0.071413	0.720627
chr7:19696880:G	G/A	YES	ENSMUSG00000002985	Apoe	apolipoprotein E	0.0931045	0.06966	1.4913e-05	0.136099
chr7:19696882:G	G/A	YES	ENSMUSG00000002985	Apoe	apolipoprotein E	0.133615	0.135288	0.00232431	0.697814
chr7:19696886:G	G/A	YES	ENSMUSG00000002985	Apoe	apolipoprotein E	0.0288787	0.0201603	0.0023306	0.841839
chr7:19696905:G	G/A	YES	ENSMUSG00000002985	Apoe	apolipoprotein E	0.00796403	0.024726	0.466785	0.0270969
chr7:19697573:G	G/A	YES	ENSMUSG00000002985	Apoe	apolipoprotein E	0.00402815	0.0157289	0.0172324	0.0711344
chr7:19697591:G	G/A	YES	ENSMUSG00000002985	Apoe	apolipoprotein E	0.0305174	0.0219683	0.00297792	0.578982
chr7:19697612:G	G/A	YES	ENSMUSG00000002985	Apoe	apolipoprotein E	0.00886058	0.0204474	0.979478	0.307451
chr7:19697617:G	G/A	YES	ENSMUSG00000002985	Apoe	apolipoprotein E	0.00382146	0.0196966	0.943281	0.00926542
chr7:19696568:G	G/A	NO	ENSMUSG00000002985	Apoe	apolipoprotein E	0.0173681	0.0270941	0.21451	0.309288
chr7:19696647:G	G/A	NO	ENSMUSG00000002985	Apoe	apolipoprotein E	0.013336	0.00410434	0.000314648	0.114079
chr7:19696965:G	G/A	NO	ENSMUSG00000002985	Apoe	apolipoprotein E	0.0149344	0.0164871	0.101663	0.597814
chr7:19697020:G	G/A	NO	ENSMUSG00000002985	Apoe	apolipoprotein E	0.0183792	0.0322864	0.494631	0.725354
chr7:19696394:G	G/C	YES	ENSMUSG00000002985	Apoe	apolipoprotein E	0.0723197	0.0984917	0.443225	0.944249
chr7:19696395:G	G/C	YES	ENSMUSG00000002985	Apoe	apolipoprotein E	0.0653814	0.0611379	0.00458298	0.887103
chr7:19696431:G	G/C	YES	ENSMUSG00000002985	Apoe	apolipoprotein E	0.031043	0.0458701	0.453744	0.184202
chr7:19696532:G	G/C	YES	ENSMUSG00000002985	Apoe	apolipoprotein E	0.0116987	0.0466745	0.354403	0.0064225
chr7:19696541:G	G/C	YES	ENSMUSG00000002985	Apoe	apolipoprotein E	0.171081	0.132373	0.000108668	0.465386
chr7:19696566:G	G/C	YES	ENSMUSG00000002985	Apoe	apolipoprotein E	0.180275	0.211577	0.146617	0.581673
chr7:19696601:G	G/C	YES	ENSMUSG00000002985	Apoe	apolipoprotein E	0.00282058	0.0301852	0.064275	0.00317001
chr7:19696620:G	G/C	YES	ENSMUSG00000002985	Apoe	apolipoprotein E	0.100233	0.118159	0.357199	0.153548
chr7:19696634:G	G/C	YES	ENSMUSG00000002985	Apoe	apolipoprotein E	0.0665928	0.115357	0.916933	0.106477
chr7:19696664:G	G/C	YES	ENSMUSG00000002985	Apoe	apolipoprotein E	0.0156773	0.0198303	0.229722	0.484139
chr7:19696758:G	G/C	YES	ENSMUSG00000002985	Apoe	apolipoprotein E	0.0618992	0.100098	0.105443	0.0673552
chr7:19696777:G	G/C	YES	ENSMUSG00000002985	Apoe	apolipoprotein E	0.0123815	0.03048	0.360372	0.0106935
chr7:19696976:G	G/C	YES	ENSMUSG00000002985	Apoe	apolipoprotein E	0.0100339	0.0205151	0.0004725	0.196804
chr7:19696980:G	G/C	YES	ENSMUSG00000002985	Apoe	apolipoprotein E	0.027378	0.0572775	0.0397509	0.0944801
chr7:19696987:G	G/C	YES	ENSMUSG00000002985	Apoe	apolipoprotein E	0.387041	0.412477	0.94892	0.799553
chr7:19696994:G	G/C	YES	ENSMUSG00000002985	Apoe	apolipoprotein E	0.0292271	0.0437689	0.613043	0.243557
chr7:19697013:G	G/C	YES	ENSMUSG00000002985	Apoe	apolipoprotein E	0.0661821	0.137479	0.00103276	0.0650083
chr7:19697088:G	G/C	YES	ENSMUSG00000002985	Apoe	apolipoprotein E	0.111867	0.126202	0.811827	0.899786
chr7:19696904:G	G/C	NO	ENSMUSG00000002985	Apoe	apolipoprotein E	0.0280266	0.0649595	0.0244951	0.00231027
chr7:19697574:G	G/C	NO	ENSMUSG00000002985	Apoe	apolipoprotein E	0.0109131	0.0094104	0.0538676	0.977965
chr7:19696990:G	G/T	YES	ENSMUSG00000002985	Apoe	apolipoprotein E	0.0308255	0.0446616	0.270177	0.342844
chr7:19697004:G	G/T	YES	ENSMUSG00000002985	Apoe	apolipoprotein E	0.00591271	0.0407609	0.0199952	0.00238294
chr7:19696779:G	G/T	NO	ENSMUSG00000002985	Apoe	apolipoprotein E	0.0138957	0.030717	0.876363	0.0270393
chr7:19696353:T	T/C	YES	ENSMUSG00000002985	Apoe	apolipoprotein E	0.0219143	0.0521819	0.857332	0.00614885
chr7:19696390:T	T/C	YES	ENSMUSG00000002985	Apoe	apolipoprotein E	0.0525503	0.0745561	0.313492	0.17013
chr7:19696393:T	T/C	YES	ENSMUSG00000002985	Apoe	apolipoprotein E	0.201879	0.277149	0.106769	0.771384
chr7:19696401:T	T/C	YES	ENSMUSG00000002985	Apoe	apolipoprotein E	0.0585004	0.139766	0.00221041	7.11716e-05
chr7:19696412:T	T/C	YES	ENSMUSG00000002985	Apoe	apolipoprotein E	0.273127	0.263366	0.00226474	0.758438
chr7:19696442:T	T/C	YES	ENSMUSG00000002985	Apoe	apolipoprotein E	0.379705	0.366513	0.421177	0.247207
chr7:19696455:T	T/C	YES	ENSMUSG00000002985	Apoe	apolipoprotein E	0.0484164	0.0611893	0.983599	0.569427
chr7:19696468:T	T/C	YES	ENSMUSG00000002985	Apoe	apolipoprotein E	0.0416232	0.0432522	0.0197988	0.713512
chr7:19696476:T	T/C	YES	ENSMUSG00000002985	Apoe	apolipoprotein E	0.0103498	0.0203399	0.516067	0.111006
chr7:19696522:T	T/C	YES	ENSMUSG00000002985	Apoe	apolipoprotein E	0.0191355	0.0657314	0.0940317	0.00260089
chr7:19696540:T	T/C	YES	ENSMUSG00000002985	Apoe	apolipoprotein E	0.477848	0.423569	0.000257687	0.968274
chr7:19696543:T	T/C	YES	ENSMUSG00000002985	Apoe	apolipoprotein E	0.665178	0.65707	0.304388	0.0778395
chr7:19696573:T	T/C	YES	ENSMUSG00000002985	Apoe	apolipoprotein E	0.0552841	0.0647168	0.134544	0.485596
chr7:19696576:T	T/C	YES	ENSMUSG00000002985	Apoe	apolipoprotein E	0.232822	0.220704	0.0230868	0.093158
chr7:19696599:T	T/C	YES	ENSMUSG00000002985	Apoe	apolipoprotein E	0.0119126	0.0201757	0.547035	0.223381
chr7:19696619:T	T/C	YES	ENSMUSG00000002985	Apoe	apolipoprotein E	0.157305	0.230507	0.0684795	0.249737
chr7:19696646:T	T/C	YES	ENSMUSG00000002985	Apoe	apolipoprotein E	0.0720427	0.0918687	0.138925	0.0881477
chr7:19696706:T	T/C	YES	ENSMUSG00000002985	Apoe	apolipoprotein E	0.021654	0.0558779	0.689154	0.0977313
chr7:19696717:T	T/C	YES	ENSMUSG00000002985	Apoe	apolipoprotein E	0.104078	0.116151	0.0500587	0.953516
chr7:19696750:T	T/C	YES	ENSMUSG00000002985	Apoe	apolipoprotein E	0.0443836	0.103343	0.210184	0.000787315
chr7:19696757:T	T/C	YES	ENSMUSG00000002985	Apoe	apolipoprotein E	0.417098	0.521482	0.0175543	0.23411
chr7:19696774:T	T/C	YES	ENSMUSG00000002985	Apoe	apolipoprotein E	0.00360591	0.0175953	0.344009	0.017432
chr7:19696783:T	T/C	YES	ENSMUSG00000002985	Apoe	apolipoprotein E	0.284483	0.302758	0.321479	0.435198
chr7:19696788:T	T/C	YES	ENSMUSG00000002985	Apoe	apolipoprotein E	0.193913	0.276383	0.102287	0.806451
chr7:19696794:T	T/C	YES	ENSMUSG00000002985	Apoe	apolipoprotein E	0.379709	0.427358	0.696949	0.982371
chr7:19696819:T	T/C	YES	ENSMUSG00000002985	Apoe	apolipoprotein E	0.014365	0.0363066	0.872693	0.00475825
chr7:19696850:T	T/C	YES	ENSMUSG00000002985	Apoe	apolipoprotein E	0.0334731	0.104139	0.0137159	0.0530354
chr7:19696859:T	T/C	YES	ENSMUSG00000002985	Apoe	apolipoprotein E	0.013272	0.0308157	0.259087	0.0614329
chr7:19696887:T	T/C	YES	ENSMUSG00000002985	Apoe	apolipoprotein E	0.0335796	0.042033	0.267463	0.250695
chr7:19696889:T	T/C	YES	ENSMUSG00000002985	Apoe	apolipoprotein E	0.00963824	0.0318632	0.0362148	0.00932969
chr7:19696901:T	T/C	YES	ENSMUSG00000002985	Apoe	apolipoprotein E	0.0134335	0.032423	0.369575	0.0370405
chr7:19696903:T	T/C	YES	ENSMUSG00000002985	Apoe	apolipoprotein E	0.015965	0.0389932	0.210959	0.0145807
chr7:19696936:T	T/C	YES	ENSMUSG00000002985	Apoe	apolipoprotein E	0.103949	0.189276	1.48767e-05	0.165249
chr7:19696949:T	T/C	YES	ENSMUSG00000002985	Apoe	apolipoprotein E	0.0468477	0.0915058	0.0940267	0.382267
chr7:19696966:T	T/C	YES	ENSMUSG00000002985	Apoe	apolipoprotein E	0.0238702	0.0415994	0.808852	0.874114
chr7:19696977:T	T/C	YES	ENSMUSG00000002985	Apoe	apolipoprotein E	0.0223553	0.0895136	2.84582e-05	0.0759082
chr7:19696986:T	T/C	YES	ENSMUSG00000002985	Apoe	apolipoprotein E	0.0428355	0.121237	0.00403756	0.233961
chr7:19696993:T	T/C	YES	ENSMUSG00000002985	Apoe	apolipoprotein E	0.213277	0.269981	0.121169	0.697837
chr7:19697003:T	T/C	YES	ENSMUSG00000002985	Apoe	apolipoprotein E	0.0816697	0.179808	7.11262e-05	0.958017
chr7:19697021:T	T/C	YES	ENSMUSG00000002985	Apoe	apolipoprotein E	0.0156878	0.0461515	0.0289981	0.00727041
chr7:19697044:T	T/C	YES	ENSMUSG00000002985	Apoe	apolipoprotein E	0.0199918	0.0388406	0.0509206	0.363768
chr7:19697076:T	T/C	YES	ENSMUSG00000002985	Apoe	apolipoprotein E	0.307286	0.307236	0.568848	0.00257771
chr7:19697077:T	T/C	YES	ENSMUSG00000002985	Apoe	apolipoprotein E	0.28582	0.314691	0.794018	0.0494791
chr7:19697089:T	T/C	YES	ENSMUSG00000002985	Apoe	apolipoprotein E	0.0516156	0.0639216	0.346542	0.639404
chr7:19697092:T	T/C	YES	ENSMUSG00000002985	Apoe	apolipoprotein E	0.0342157	0.0390565	0.970777	0.340437
chr7:19697490:T	T/C	YES	ENSMUSG00000002985	Apoe	apolipoprotein E	0.0619567	0.0926495	0.113123	0.0538425
chr7:19697497:T	T/C	YES	ENSMUSG00000002985	Apoe	apolipoprotein E	0.0194803	0.0366277	0.150151	0.0221633
chr7:19697506:T	T/C	YES	ENSMUSG00000002985	Apoe	apolipoprotein E	0.0406567	0.0729672	0.0178035	0.0167108
chr7:19697578:T	T/C	YES	ENSMUSG00000002985	Apoe	apolipoprotein E	0.0152942	0.0306899	0.567535	0.0537717
chr7:19697616:T	T/C	YES	ENSMUSG00000002985	Apoe	apolipoprotein E	0.0253747	0.076133	0.000390788	4.1334e-05
chr7:19697618:T	T/C	YES	ENSMUSG00000002985	Apoe	apolipoprotein E	0.0373017	0.0594693	0.0124276	0.545148
chr7:19697623:T	T/C	YES	ENSMUSG00000002985	Apoe	apolipoprotein E	0.1249	0.116872	0.132742	0.745777
chr7:19697635:T	T/C	YES	ENSMUSG00000002985	Apoe	apolipoprotein E	0.130581	0.205686	0.107672	0.111695
chr16:84954985:A	A/C	YES	ENSMUSG00000022892	App	amyloid beta (A4) precursor protein	0.158134	0.162919	0.92771	0.770301
chr16:85056463:A	A/C	YES	ENSMUSG00000022892	App	amyloid beta (A4) precursor protein	0.102403	0.11086	0.743634	0.969596
chr16:84954897:A	A/G	YES	ENSMUSG00000022892	App	amyloid beta (A4) precursor protein	0.608522	0.575029	0.513658	0.303321
chr16:84954919:A	A/G	YES	ENSMUSG00000022892	App	amyloid beta (A4) precursor protein	0.87503	0.803623	0.145849	0.634586
chr16:84955166:A	A/G	YES	ENSMUSG00000022892	App	amyloid beta (A4) precursor protein	0.638163	0.679636	0.583997	0.298422
chr16:84955205:A	A/G	YES	ENSMUSG00000022892	App	amyloid beta (A4) precursor protein	0.888049	0.88526	0.287207	0.949657
chr16:84962813:A	A/G	YES	ENSMUSG00000022892	App	amyloid beta (A4) precursor protein	0.614006	0.597239	0.30467	0.359286
chr16:84962849:A	A/G	YES	ENSMUSG00000022892	App	amyloid beta (A4) precursor protein	0.0548348	0.0551623	0.561826	0.393443
chr16:84965735:A	A/G	YES	ENSMUSG00000022892	App	amyloid beta (A4) precursor protein	0.0324855	0.0548002	0.63033	0.155344
chr16:84978112:A	A/G	YES	ENSMUSG00000022892	App	amyloid beta (A4) precursor protein	0.196419	0.210523	0.385706	0.324778
chr16:84978162:A	A/G	YES	ENSMUSG00000022892	App	amyloid beta (A4) precursor protein	0.0217592	0.0267564	0.97672	0.103982
chr16:85013653:A	A/G	YES	ENSMUSG00000022892	App	amyloid beta (A4) precursor protein	0.109618	0.115834	0.879708	0.825247
chr16:85013658:A	A/G	YES	ENSMUSG00000022892	App	amyloid beta (A4) precursor protein	0.182735	0.194708	0.790801	0.789511
chr16:85013662:A	A/G	YES	ENSMUSG00000022892	App	amyloid beta (A4) precursor protein	0.0461812	0.0445467	0.105019	0.525312
chr16:85013674:A	A/G	YES	ENSMUSG00000022892	App	amyloid beta (A4) precursor protein	0.0172737	0.0340596	0.535777	0.232646
chr16:85024899:A	A/G	YES	ENSMUSG00000022892	App	amyloid beta (A4) precursor protein	0.108727	0.111575	0.698171	0.576096
chr16:85056439:A	A/G	YES	ENSMUSG00000022892	App	amyloid beta (A4) precursor protein	0.14055	0.158155	0.747294	0.580109
chr16:85056446:A	A/G	YES	ENSMUSG00000022892	App	amyloid beta (A4) precursor protein	0.0529397	0.0594635	0.994383	0.992146
chr16:85079869:A	A/G	YES	ENSMUSG00000022892	App	amyloid beta (A4) precursor protein	0.708106	0.63595	0.38738	0.133626
chr16:85079874:A	A/G	YES	ENSMUSG00000022892	App	amyloid beta (A4) precursor protein	0.241403	0.211205	0.491144	0.269871
chr16:85079915:A	A/G	YES	ENSMUSG00000022892	App	amyloid beta (A4) precursor protein	0.255536	0.265418	0.444911	0.804389
chr16:84954589:A	A/G	NO	ENSMUSG00000022892	App	amyloid beta (A4) precursor protein	1.63638	1.62439	0.461597	0.207376
chr16:85030237:A	A/G	NO	ENSMUSG00000022892	App	amyloid beta (A4) precursor protein	0.0234105	0.0217806	0.750766	0.80701
chr16:85030332:A	A/G	NO	ENSMUSG00000022892	App	amyloid beta (A4) precursor protein	0.170396	0.155628	0.559201	0.658631
chr16:85056341:A	A/G	NO	ENSMUSG00000022892	App	amyloid beta (A4) precursor protein	0.0309452	0.0333756	0.450084	0.324211
chr16:85056506:A	A/G	NO	ENSMUSG00000022892	App	amyloid beta (A4) precursor protein	0.0970649	0.111181	0.691539	0.348175
chr16:85082786:A	A/G	NO	ENSMUSG00000022892	App	amyloid beta (A4) precursor protein	0.141538	0.11214	0.438469	0.0243157
chr16:85120601:A	A/G	NO	ENSMUSG00000022892	App	amyloid beta (A4) precursor protein	0.169211	0.185147	0.599541	0.901111
chr16:85173514:A	A/G	NO	ENSMUSG00000022892	App	amyloid beta (A4) precursor protein	0.0545213	0.0821943	0.585312	0.31968
chr16:85103259:C	C/G	NO	ENSMUSG00000022892	App	amyloid beta (A4) precursor protein	0.0411764	0.043196	0.6693	0.171991
chr16:84954895:C	C/T	YES	ENSMUSG00000022892	App	amyloid beta (A4) precursor protein	0.0119296	0.0132832	0.42208	0.959757
chr16:84954915:C	C/T	YES	ENSMUSG00000022892	App	amyloid beta (A4) precursor protein	0.0383045	0.0398191	0.217849	0.749076
chr16:84954916:C	C/T	YES	ENSMUSG00000022892	App	amyloid beta (A4) precursor protein	0.0569535	0.0399045	0.185754	0.571124
chr16:84954917:C	C/T	YES	ENSMUSG00000022892	App	amyloid beta (A4) precursor protein	0.0521473	0.0594794	0.360561	0.714761
chr16:84954918:C	C/T	YES	ENSMUSG00000022892	App	amyloid beta (A4) precursor protein	0.150094	0.173393	0.646477	0.0359358
chr16:84954961:C	C/T	YES	ENSMUSG00000022892	App	amyloid beta (A4) precursor protein	0.0260589	0.0318674	0.33252	0.174957
chr16:84962810:C	C/T	YES	ENSMUSG00000022892	App	amyloid beta (A4) precursor protein	0.134073	0.0974671	0.0208193	0.258033
chr16:84962811:C	C/T	YES	ENSMUSG00000022892	App	amyloid beta (A4) precursor protein	0.188386	0.165263	0.421381	0.00907197
chr16:84962812:C	C/T	YES	ENSMUSG00000022892	App	amyloid beta (A4) precursor protein	0.0383207	0.0331044	0.744508	0.423299
chr16:85024908:C	C/T	YES	ENSMUSG00000022892	App	amyloid beta (A4) precursor protein	0.0185151	0.0418007	0.573236	0.147876
chr16:85103261:C	C/T	YES	ENSMUSG00000022892	App	amyloid beta (A4) precursor protein	0.153628	0.175677	0.183701	0.241033
chr16:85103262:C	C/T	YES	ENSMUSG00000022892	App	amyloid beta (A4) precursor protein	0.103903	0.0701225	0.0853464	0.820298
chr16:84954733:G	G/A	NO	ENSMUSG00000022892	App	amyloid beta (A4) precursor protein	0.0234812	0.0216054	0.0211301	0.785928
chr16:84954817:G	G/A	NO	ENSMUSG00000022892	App	amyloid beta (A4) precursor protein	0.123289	0.168494	0.057627	0.15429
chr16:84954868:G	G/A	NO	ENSMUSG00000022892	App	amyloid beta (A4) precursor protein	0.134112	0.125392	0.992497	0.550437
chr16:84954932:G	G/A	NO	ENSMUSG00000022892	App	amyloid beta (A4) precursor protein	0.137713	0.13891	0.688134	0.881929
chr16:84955003:G	G/A	NO	ENSMUSG00000022892	App	amyloid beta (A4) precursor protein	0.118681	0.166807	0.0116983	0.100546
chr16:84962809:G	G/A	NO	ENSMUSG00000022892	App	amyloid beta (A4) precursor protein	0.039803	0.0288893	0.162346	0.867667
chr16:85103263:G	G/A	NO	ENSMUSG00000022892	App	amyloid beta (A4) precursor protein	0.0257927	0.0195437	0.860606	0.992895
chr16:84954958:G	G/C	YES	ENSMUSG00000022892	App	amyloid beta (A4) precursor protein	0.0185646	0.0187622	0.651823	0.309428
chr16:85024906:G	G/C	YES	ENSMUSG00000022892	App	amyloid beta (A4) precursor protein	0.0753422	0.0685354	0.653008	0.629633
chr16:84954928:T	T/A	NO	ENSMUSG00000022892	App	amyloid beta (A4) precursor protein	0.0206857	0.0343044	0.992818	0.533084
chr16:85025474:T	T/C	YES	ENSMUSG00000022892	App	amyloid beta (A4) precursor protein	0.166791	0.146274	0.05709	0.508675
chr16:85030247:T	T/C	YES	ENSMUSG00000022892	App	amyloid beta (A4) precursor protein	0.0560402	0.0610465	0.918149	0.395542
chr16:85056378:T	T/C	YES	ENSMUSG00000022892	App	amyloid beta (A4) precursor protein	0.0170938	0.0218958	0.827895	0.383646
chr16:85079866:T	T/C	YES	ENSMUSG00000022892	App	amyloid beta (A4) precursor protein	0.144653	0.131556	0.291743	0.802043
chr16:85079962:T	T/C	YES	ENSMUSG00000022892	App	amyloid beta (A4) precursor protein	0.0476091	0.0597623	0.835148	0.461802
chr9:44767727:G	G/A	NO	ENSMUSG00000032096	Arcn1	archain 1	13.1534	10.8103	0.538391	0.448217
chr12:84920064:A	A/C	NO	ENSMUSG00000042350	Arel1	apoptosis resistant E3 ubiquitin protein ligase 1	18.6338	15.2165	0.395196	0.680291
chr12:84927930:A	A/C	NO	ENSMUSG00000042350	Arel1	apoptosis resistant E3 ubiquitin protein ligase 1	18.7142	15.3324	0.466093	0.409881
chr12:84920406:G	G/A	NO	ENSMUSG00000042350	Arel1	apoptosis resistant E3 ubiquitin protein ligase 1	18.0348	14.5751	0.369606	0.543252
chr12:84940329:G	G/A	NO	ENSMUSG00000042350	Arel1	apoptosis resistant E3 ubiquitin protein ligase 1	18.589	14.2122	0.438117	0.47949
chr12:84920135:T	T/C	NO	ENSMUSG00000042350	Arel1	apoptosis resistant E3 ubiquitin protein ligase 1	19.3284	15.7156	0.317714	0.754544
chr15:98739267:A	A/C	YES	ENSMUSG00000051853	Arf3	ADP-ribosylation factor 3	0.78582	0.811304	0.267212	0.760069
chr15:98738459:A	A/C	NO	ENSMUSG00000051853	Arf3	ADP-ribosylation factor 3	0.0198468	0.0390401	0.516552	0.399007
chr15:98739070:A	A/C	NO	ENSMUSG00000051853	Arf3	ADP-ribosylation factor 3	0.136876	0.162691	0.708345	0.576034
chr15:98737658:A	A/G	YES	ENSMUSG00000051853	Arf3	ADP-ribosylation factor 3	0.619575	0.57439	0.213661	0.0832039
chr15:98737660:A	A/G	YES	ENSMUSG00000051853	Arf3	ADP-ribosylation factor 3	0.233414	0.290701	0.809335	0.940007
chr15:98738055:A	A/G	YES	ENSMUSG00000051853	Arf3	ADP-ribosylation factor 3	0.123476	0.192432	0.0180992	0.935465
chr15:98738061:A	A/G	YES	ENSMUSG00000051853	Arf3	ADP-ribosylation factor 3	0.238078	0.306432	0.0553375	0.13432
chr15:98738072:A	A/G	YES	ENSMUSG00000051853	Arf3	ADP-ribosylation factor 3	0.104885	0.125811	0.907773	0.539041
chr15:98738184:A	A/G	YES	ENSMUSG00000051853	Arf3	ADP-ribosylation factor 3	0.0379418	0.025464	0.478412	0.750107
chr15:98738205:A	A/G	YES	ENSMUSG00000051853	Arf3	ADP-ribosylation factor 3	0.0859958	0.0948585	0.809006	0.692083
chr15:98739064:A	A/G	YES	ENSMUSG00000051853	Arf3	ADP-ribosylation factor 3	0.0338655	0.0413851	0.458908	0.530756
chr15:98739078:A	A/G	YES	ENSMUSG00000051853	Arf3	ADP-ribosylation factor 3	0.0167272	0.0407489	0.100791	0.0936312
chr15:98739375:A	A/G	YES	ENSMUSG00000051853	Arf3	ADP-ribosylation factor 3	0.0685489	0.0764151	0.418481	0.961322
chr15:98739422:A	A/G	YES	ENSMUSG00000051853	Arf3	ADP-ribosylation factor 3	0.215194	0.202636	0.858863	0.651461
chr15:98739432:A	A/G	YES	ENSMUSG00000051853	Arf3	ADP-ribosylation factor 3	0.378528	0.443756	0.0224352	0.081015
chr15:98740242:A	A/G	YES	ENSMUSG00000051853	Arf3	ADP-ribosylation factor 3	0.215008	0.198127	0.603728	0.328315
chr15:98740451:A	A/G	YES	ENSMUSG00000051853	Arf3	ADP-ribosylation factor 3	0.683224	0.579851	0.576175	0.04235
chr15:98741028:A	A/G	YES	ENSMUSG00000051853	Arf3	ADP-ribosylation factor 3	0.0235187	0.0347362	0.892881	0.130686
chr15:98741043:A	A/G	YES	ENSMUSG00000051853	Arf3	ADP-ribosylation factor 3	0.351069	0.335516	0.731059	0.27406
chr15:98741046:A	A/G	YES	ENSMUSG00000051853	Arf3	ADP-ribosylation factor 3	0.258247	0.295439	0.550912	0.713051
chr15:98741087:A	A/G	YES	ENSMUSG00000051853	Arf3	ADP-ribosylation factor 3	0.0601435	0.0418815	0.82029	0.852576
chr15:98737949:A	A/G	NO	ENSMUSG00000051853	Arf3	ADP-ribosylation factor 3	0.302558	0.24634	0.28835	0.471672
chr15:98738966:A	A/G	NO	ENSMUSG00000051853	Arf3	ADP-ribosylation factor 3	0.0730388	0.104615	0.685615	0.366547
chr15:98739148:A	A/G	NO	ENSMUSG00000051853	Arf3	ADP-ribosylation factor 3	0.0175534	0.0186513	0.975212	0.628845
chr15:98739262:A	A/G	NO	ENSMUSG00000051853	Arf3	ADP-ribosylation factor 3	0.232515	0.224798	0.280726	0.879048
chr15:98739591:A	A/G	NO	ENSMUSG00000051853	Arf3	ADP-ribosylation factor 3	0.0350529	0.0378582	0.580029	0.997632
chr15:98739737:A	A/G	NO	ENSMUSG00000051853	Arf3	ADP-ribosylation factor 3	0.0162052	0.0559956	0.165696	0.0730135
chr15:98739953:A	A/G	NO	ENSMUSG00000051853	Arf3	ADP-ribosylation factor 3	0.391872	0.370288	0.655651	0.236031
chr15:98740025:A	A/G	NO	ENSMUSG00000051853	Arf3	ADP-ribosylation factor 3	0.689294	0.684687	0.811091	0.295471
chr15:98742673:A	A/G	NO	ENSMUSG00000051853	Arf3	ADP-ribosylation factor 3	0.30397	0.354282	0.512728	0.258468
chr15:98738472:A	A/T	YES	ENSMUSG00000051853	Arf3	ADP-ribosylation factor 3	0.138615	0.209973	0.907244	0.495563
chr15:98738476:A	A/T	YES	ENSMUSG00000051853	Arf3	ADP-ribosylation factor 3	0.184159	0.233421	0.175973	0.873793
chr15:98738504:A	A/T	YES	ENSMUSG00000051853	Arf3	ADP-ribosylation factor 3	0.473571	0.697645	0.0311476	0.329049
chr15:98738570:A	A/T	YES	ENSMUSG00000051853	Arf3	ADP-ribosylation factor 3	8.08756	9.9408	0.244418	0.180116
chr15:98737756:C	C/A	NO	ENSMUSG00000051853	Arf3	ADP-ribosylation factor 3	0.175424	0.158178	0.285861	0.772308
chr15:98738533:C	C/T	YES	ENSMUSG00000051853	Arf3	ADP-ribosylation factor 3	0.106821	0.177219	0.685166	0.10564
chr15:98742623:C	C/T	NO	ENSMUSG00000051853	Arf3	ADP-ribosylation factor 3	0.152938	0.145297	0.549822	0.677337
chr15:98740190:G	G/A	NO	ENSMUSG00000051853	Arf3	ADP-ribosylation factor 3	0.0360883	0.0418165	0.974209	0.439443
chr15:98738552:T	T/A	YES	ENSMUSG00000051853	Arf3	ADP-ribosylation factor 3	5.64505	5.90528	0.406634	0.394767
chr15:98738474:T	T/A	NO	ENSMUSG00000051853	Arf3	ADP-ribosylation factor 3	4.00538	4.03964	0.767531	0.502767
chr15:98738200:T	T/C	YES	ENSMUSG00000051853	Arf3	ADP-ribosylation factor 3	0.0173868	0.0149384	0.190515	0.605538
chr14:26656842:C	C/A	NO	ENSMUSG00000021877	Arf4	ADP-ribosylation factor 4	5.45516	8.3431	0.00634363	0.253151
chr11:97452118:T	T/A	NO	ENSMUSG00000049807	Arhgap23	Rho GTPase activating protein 23	8.29674	6.76777	0.704344	0.832219
chr9:32264645:T	T/A	NO	ENSMUSG00000041444	Arhgap32	Rho GTPase activating protein 32	11.0981	15.9338	0.660358	0.854367
chr7:30522568:A	A/G	NO	ENSMUSG00000036882	Arhgap33	Rho GTPase activating protein 33	39.9425	36.4199	0.550433	0.47237
chr7:30523214:A	A/G	NO	ENSMUSG00000036882	Arhgap33	Rho GTPase activating protein 33	38.0679	34.6156	0.60663	0.36101
chr7:30524485:A	A/G	NO	ENSMUSG00000036882	Arhgap33	Rho GTPase activating protein 33	4.10821	3.59444	0.659895	0.787117
chr7:30522984:T	T/G	NO	ENSMUSG00000036882	Arhgap33	Rho GTPase activating protein 33	39.5792	37.2209	0.604298	0.704717
chr7:16496013:C	C/A	NO	ENSMUSG00000058230	Arhgap35	Rho GTPase activating protein 35	15.3518	19.4626	0.287691	0.222127
chr7:16495579:G	G/A	NO	ENSMUSG00000058230	Arhgap35	Rho GTPase activating protein 35	16.0201	20.0291	0.2642	0.331235
chr11:120579696:A	A/G	NO	ENSMUSG00000025132	Arhgdia	Rho GDP dissociation inhibitor (GDI) alpha	0.166296	0.166468	0.171727	0.744483
chr11:120579091:T	T/C	NO	ENSMUSG00000025132	Arhgdia	Rho GDP dissociation inhibitor (GDI) alpha	0.116965	0.686348	2.63955e-07	2.04246e-06
chr10:127184667:A	A/G	NO	ENSMUSG00000019467	Arhgef25	Rho guanine nucleotide exchange factor (GEF) 25	0.129506	0.139653	0.809413	0.231637
chrX:95050426:A	A/G	NO	ENSMUSG00000025656	Arhgef9	CDC42 guanine nucleotide exchange factor (GEF) 9	0.837463	0.962947	0.138793	0.364006
chrX:95165711:C	C/T	NO	ENSMUSG00000025656	Arhgef9	CDC42 guanine nucleotide exchange factor (GEF) 9	0.474968	0.38084	0.0940354	0.340874
chrX:95051736:T	T/C	NO	ENSMUSG00000025656	Arhgef9	CDC42 guanine nucleotide exchange factor (GEF) 9	0.213947	0.367919	0.347088	0.332226
chr7:118121975:A	A/G	YES	ENSMUSG00000030654	Arl6ip1	ADP-ribosylation factor-like 6 interacting protein 1	0.418767	0.381988	0.873914	0.812429
chr7:118121989:A	A/G	YES	ENSMUSG00000030654	Arl6ip1	ADP-ribosylation factor-like 6 interacting protein 1	0.0337337	0.077787	0.98777	0.263148
chr7:118121202:A	A/G	NO	ENSMUSG00000030654	Arl6ip1	ADP-ribosylation factor-like 6 interacting protein 1	0.333105	0.470882	0.310445	0.0764192
chr7:118126450:A	A/G	NO	ENSMUSG00000030654	Arl6ip1	ADP-ribosylation factor-like 6 interacting protein 1	0.361014	0.459839	0.548056	0.746293
chr7:118119537:C	C/T	NO	ENSMUSG00000030654	Arl6ip1	ADP-ribosylation factor-like 6 interacting protein 1	4.52964	4.31291	0.342959	0.865602
chr6:97232919:T	T/C	NO	ENSMUSG00000035199	Arl6ip5	ADP-ribosylation factor-like 6 interacting protein 5	0.594263	0.621471	0.650324	0.745421
chr1:135155752:T	T/C	NO	ENSMUSG00000026426	Arl8a	ADP-ribosylation factor-like 8A	0.135549	0.113118	0.390835	0.694533
chr3:19133435:C	C/T	NO	ENSMUSG00000027599	Armc1	armadillo repeat containing 1	2.93845	2.73545	0.624226	0.412127
chr3:19132900:G	G/C	NO	ENSMUSG00000027599	Armc1	armadillo repeat containing 1	1.69927	1.69322	0.364633	0.555114
chrX:134720298:G	G/A	NO	ENSMUSG00000033460	Armcx1	armadillo repeat containing, X-linked 1	1.87656	1.74379	0.0132258	0.744264
chr1:74264430:G	G/A	NO	ENSMUSG00000006304	Arpc2	actin related protein 2/3 complex, subunit 2	0.718049	0.662565	0.198434	0.823692
chr1:74267835:T	T/C	NO	ENSMUSG00000006304	Arpc2	actin related protein 2/3 complex, subunit 2	0.0990578	0.153025	0.31064	0.490669
chr1:152774354:T	T/C	NO	ENSMUSG00000008475	Arpc5	actin related protein 2/3 complex, subunit 5	0.413535	0.358118	0.712371	0.77932
chr1:152775345:T	T/C	NO	ENSMUSG00000008475	Arpc5	actin related protein 2/3 complex, subunit 5	1.21545	1.27699	0.183813	0.669457
chr9:112067230:C	C/T	NO	ENSMUSG00000032503	Arpp21	cyclic AMP-regulated phosphoprotein, 21	26.4681	24.8937	0.723725	0.94957
chr9:112143433:C	C/T	NO	ENSMUSG00000032503	Arpp21	cyclic AMP-regulated phosphoprotein, 21	30.829	29.2634	0.574365	0.78855
chr13:93939249:A	A/C	NO	ENSMUSG00000042082	Arsb	arylsulfatase B	35.8723	38.9357	0.63406	0.596961
chr13:93941253:A	A/G	YES	ENSMUSG00000042082	Arsb	arylsulfatase B	13.2395	15.5137	0.850859	0.479649
chr15:64088839:A	A/C	NO	ENSMUSG00000022377	Asap1	ArfGAP with SH3 domain, ankyrin repeat and PH domain1	8.21215	5.49345	0	0.220505
chr12:21268995:A	A/T	NO	ENSMUSG00000052632	Asap2	ArfGAP with SH3 domain, ankyrin repeat and PH domain 2	25.1484	31.9306	0.17906	0.0857195
chr12:21269235:G	G/A	NO	ENSMUSG00000052632	Asap2	ArfGAP with SH3 domain, ankyrin repeat and PH domain 2	25.5227	32.9329	0.126169	0.196711
chr12:21270067:T	T/A	NO	ENSMUSG00000052632	Asap2	ArfGAP with SH3 domain, ankyrin repeat and PH domain 2	24.1985	29.2493	0.18786	0.383154
chr13:3651163:G	G/C	YES	ENSMUSG00000033781	Asb13	ankyrin repeat and SOCS box-containing 13	0.72817	0.452666	0.0819136	0.521448
chr6:7677239:A	A/G	NO	ENSMUSG00000029752	Asns	asparagine synthetase	58.4606	64.2899	0.230514	0.605523
chr4:9629303:A	A/C	NO	ENSMUSG00000028207	Asph	aspartate-beta-hydroxylase	2.92076	2.45733	0	0.46053
chr19:9111441:A	A/G	NO	ENSMUSG00000024654	Asrgl1	asparaginase like 1	4.51652	4.85493	0.829373	0.592912
chr10:81205931:A	A/G	NO	ENSMUSG00000034958	Atcay	ataxia, cerebellar, Cayman type	0.316675	0.31657	0.566274	0.431741
chr19:6250421:G	G/A	NO	ENSMUSG00000024773	Atg2a	autophagy related 2A	21.3629	22.4732	0.939449	0.695677
chr12:105643227:G	G/A	NO	ENSMUSG00000041341	Atg2b	autophagy related 2B	6.74687	7.527	0.888762	0.767086
chr12:105652152:G	G/A	NO	ENSMUSG00000041341	Atg2b	autophagy related 2B	7.54883	7.35258	0.791304	0.674334
chr19:7538115:A	A/G	NO	ENSMUSG00000024759	Atl3	atlastin GTPase 3	6.46931	5.34688	0.00095408	0.338123
chr3:101590687:A	A/G	YES	ENSMUSG00000033161	Atp1a1	ATPase, Na+/K+ transporting, alpha 1 polypeptide	1.15745	1.34044	0.862852	0.840622
chr3:101579799:A	A/G	NO	ENSMUSG00000033161	Atp1a1	ATPase, Na+/K+ transporting, alpha 1 polypeptide	0.0527682	0.164989	0.90727	0.00200358
chr3:101581768:A	A/G	NO	ENSMUSG00000033161	Atp1a1	ATPase, Na+/K+ transporting, alpha 1 polypeptide	0.0595223	0.152359	0.520095	0.122541
chr3:101590565:A	A/G	NO	ENSMUSG00000033161	Atp1a1	ATPase, Na+/K+ transporting, alpha 1 polypeptide	0.221357	0.349463	0.446085	0.0291307
chr3:101591416:A	A/G	NO	ENSMUSG00000033161	Atp1a1	ATPase, Na+/K+ transporting, alpha 1 polypeptide	0.0524377	0.0883655	0.00822114	0.381521
chr3:101591389:C	C/T	NO	ENSMUSG00000033161	Atp1a1	ATPase, Na+/K+ transporting, alpha 1 polypeptide	0.237755	0.344382	0.484742	0.615971
chr7:24978357:A	A/C	YES	ENSMUSG00000040907	Atp1a3	ATPase, Na+/K+ transporting, alpha 3 polypeptide	0.109018	0.12492	0.121518	0.666512
chr7:24978361:A	A/C	YES	ENSMUSG00000040907	Atp1a3	ATPase, Na+/K+ transporting, alpha 3 polypeptide	0.0952312	0.115561	0.277615	0.182744
chr7:24978492:A	A/C	YES	ENSMUSG00000040907	Atp1a3	ATPase, Na+/K+ transporting, alpha 3 polypeptide	0.106579	0.136745	0.391879	0.683931
chr7:24980063:A	A/C	YES	ENSMUSG00000040907	Atp1a3	ATPase, Na+/K+ transporting, alpha 3 polypeptide	0.337273	0.323702	0.550688	0.751072
chr7:24980606:A	A/C	YES	ENSMUSG00000040907	Atp1a3	ATPase, Na+/K+ transporting, alpha 3 polypeptide	0.0494059	0.0545164	0.56118	0.816328
chr7:24981536:A	A/C	YES	ENSMUSG00000040907	Atp1a3	ATPase, Na+/K+ transporting, alpha 3 polypeptide	0.0980685	0.0875279	0.337142	0.655476
chr7:24981545:A	A/C	YES	ENSMUSG00000040907	Atp1a3	ATPase, Na+/K+ transporting, alpha 3 polypeptide	0.429304	0.406355	0.329108	0.325682
chr7:24981613:A	A/C	YES	ENSMUSG00000040907	Atp1a3	ATPase, Na+/K+ transporting, alpha 3 polypeptide	0.0422185	0.0417811	0.755478	0.674844
chr7:24981621:A	A/C	YES	ENSMUSG00000040907	Atp1a3	ATPase, Na+/K+ transporting, alpha 3 polypeptide	0.0519262	0.0765103	0.187374	0.0253811
chr7:24981626:A	A/C	YES	ENSMUSG00000040907	Atp1a3	ATPase, Na+/K+ transporting, alpha 3 polypeptide	0.284064	0.286196	0.93947	0.688242
chr7:24981802:A	A/C	YES	ENSMUSG00000040907	Atp1a3	ATPase, Na+/K+ transporting, alpha 3 polypeptide	0.0142122	0.025121	0.92825	0.0270393
chr7:24981813:A	A/C	YES	ENSMUSG00000040907	Atp1a3	ATPase, Na+/K+ transporting, alpha 3 polypeptide	0.0132479	0.0077779	0.0459446	0.205016
chr7:24981821:A	A/C	YES	ENSMUSG00000040907	Atp1a3	ATPase, Na+/K+ transporting, alpha 3 polypeptide	0.0203166	0.0116741	0.0644046	0.148801
chr7:24981822:A	A/C	YES	ENSMUSG00000040907	Atp1a3	ATPase, Na+/K+ transporting, alpha 3 polypeptide	0.120266	0.117836	0.985852	0.888091
chr7:24981858:A	A/C	YES	ENSMUSG00000040907	Atp1a3	ATPase, Na+/K+ transporting, alpha 3 polypeptide	0.287344	0.272245	0.461074	0.365537
chr7:24987493:A	A/C	YES	ENSMUSG00000040907	Atp1a3	ATPase, Na+/K+ transporting, alpha 3 polypeptide	0.124989	0.106808	0.251668	0.783669
chr7:24987511:A	A/C	YES	ENSMUSG00000040907	Atp1a3	ATPase, Na+/K+ transporting, alpha 3 polypeptide	0.0159978	0.0143105	0.806793	0.770594
chr7:24987544:A	A/C	YES	ENSMUSG00000040907	Atp1a3	ATPase, Na+/K+ transporting, alpha 3 polypeptide	0.251193	0.225312	0.948664	0.137472
chr7:24987559:A	A/C	YES	ENSMUSG00000040907	Atp1a3	ATPase, Na+/K+ transporting, alpha 3 polypeptide	0.643356	0.682261	0.11537	0.361012
chr7:24988017:A	A/C	YES	ENSMUSG00000040907	Atp1a3	ATPase, Na+/K+ transporting, alpha 3 polypeptide	0.266637	0.247787	0.739831	0.247559
chr7:24989588:A	A/C	YES	ENSMUSG00000040907	Atp1a3	ATPase, Na+/K+ transporting, alpha 3 polypeptide	0.0833605	0.0737781	0.399251	0.465952
chr7:24989598:A	A/C	YES	ENSMUSG00000040907	Atp1a3	ATPase, Na+/K+ transporting, alpha 3 polypeptide	0.0533854	0.0637673	0.644393	0.425052
chr7:24994165:A	A/C	YES	ENSMUSG00000040907	Atp1a3	ATPase, Na+/K+ transporting, alpha 3 polypeptide	0.772783	0.800021	0.172513	0.657065
chr7:24997557:A	A/C	YES	ENSMUSG00000040907	Atp1a3	ATPase, Na+/K+ transporting, alpha 3 polypeptide	0.367101	0.357655	0.594706	0.608169
chr7:24998756:A	A/C	YES	ENSMUSG00000040907	Atp1a3	ATPase, Na+/K+ transporting, alpha 3 polypeptide	0.501661	0.478685	0.991643	0.421761
chr7:24988085:A	A/C	NO	ENSMUSG00000040907	Atp1a3	ATPase, Na+/K+ transporting, alpha 3 polypeptide	0.0358913	0.0466988	0.793151	0.198466
chr7:24990471:A	A/C	NO	ENSMUSG00000040907	Atp1a3	ATPase, Na+/K+ transporting, alpha 3 polypeptide	0.0829365	0.0901651	0.387898	0.802587
chr7:24978179:A	A/G	YES	ENSMUSG00000040907	Atp1a3	ATPase, Na+/K+ transporting, alpha 3 polypeptide	2.42139	2.98253	0.272989	0.735923
chr7:24978216:A	A/G	YES	ENSMUSG00000040907	Atp1a3	ATPase, Na+/K+ transporting, alpha 3 polypeptide	0.485017	0.461891	0.612489	0.290025
chr7:24978230:A	A/G	YES	ENSMUSG00000040907	Atp1a3	ATPase, Na+/K+ transporting, alpha 3 polypeptide	0.0420115	0.0320752	0.919943	0.536991
chr7:24978244:A	A/G	YES	ENSMUSG00000040907	Atp1a3	ATPase, Na+/K+ transporting, alpha 3 polypeptide	0.943624	0.881529	0.81338	0.787007
chr7:24978264:A	A/G	YES	ENSMUSG00000040907	Atp1a3	ATPase, Na+/K+ transporting, alpha 3 polypeptide	0.366923	0.345339	0.164576	0.516186
chr7:24978268:A	A/G	YES	ENSMUSG00000040907	Atp1a3	ATPase, Na+/K+ transporting, alpha 3 polypeptide	0.245125	0.231928	0.187096	0.517231
chr7:24978282:A	A/G	YES	ENSMUSG00000040907	Atp1a3	ATPase, Na+/K+ transporting, alpha 3 polypeptide	0.0168157	0.0316617	0.390284	0.117891
chr7:24978322:A	A/G	YES	ENSMUSG00000040907	Atp1a3	ATPase, Na+/K+ transporting, alpha 3 polypeptide	0.273693	0.246776	0.426251	0.17874
chr7:24979319:A	A/G	YES	ENSMUSG00000040907	Atp1a3	ATPase, Na+/K+ transporting, alpha 3 polypeptide	0.0479584	0.0511757	0.542362	0.0791701
chr7:24979321:A	A/G	YES	ENSMUSG00000040907	Atp1a3	ATPase, Na+/K+ transporting, alpha 3 polypeptide	0.0151861	0.0229616	0.117676	0.475684
chr7:24980032:A	A/G	YES	ENSMUSG00000040907	Atp1a3	ATPase, Na+/K+ transporting, alpha 3 polypeptide	0.0309848	0.0351464	0.948298	0.067495
chr7:24980068:A	A/G	YES	ENSMUSG00000040907	Atp1a3	ATPase, Na+/K+ transporting, alpha 3 polypeptide	0.681872	0.710447	0.628345	0.922894
chr7:24980076:A	A/G	YES	ENSMUSG00000040907	Atp1a3	ATPase, Na+/K+ transporting, alpha 3 polypeptide	0.410842	0.395024	0.794121	0.500364
chr7:24980079:A	A/G	YES	ENSMUSG00000040907	Atp1a3	ATPase, Na+/K+ transporting, alpha 3 polypeptide	0.756151	0.718932	0.406535	0.73862
chr7:24980082:A	A/G	YES	ENSMUSG00000040907	Atp1a3	ATPase, Na+/K+ transporting, alpha 3 polypeptide	0.0807559	0.080646	0.551742	0.595716
chr7:24980121:A	A/G	YES	ENSMUSG00000040907	Atp1a3	ATPase, Na+/K+ transporting, alpha 3 polypeptide	0.536236	0.534404	0.112505	0.624317
chr7:24980563:A	A/G	YES	ENSMUSG00000040907	Atp1a3	ATPase, Na+/K+ transporting, alpha 3 polypeptide	0.0127987	0.0101208	0.723384	0.762425
chr7:24980593:A	A/G	YES	ENSMUSG00000040907	Atp1a3	ATPase, Na+/K+ transporting, alpha 3 polypeptide	0.0407418	0.0507612	0.658178	0.333311
chr7:24980618:A	A/G	YES	ENSMUSG00000040907	Atp1a3	ATPase, Na+/K+ transporting, alpha 3 polypeptide	0.213061	0.225816	0.231002	1
chr7:24980651:A	A/G	YES	ENSMUSG00000040907	Atp1a3	ATPase, Na+/K+ transporting, alpha 3 polypeptide	0.190794	0.186374	0.522197	0.0441035
chr7:24980661:A	A/G	YES	ENSMUSG00000040907	Atp1a3	ATPase, Na+/K+ transporting, alpha 3 polypeptide	0.0192214	0.0227722	0.217797	0.720627
chr7:24981542:A	A/G	YES	ENSMUSG00000040907	Atp1a3	ATPase, Na+/K+ transporting, alpha 3 polypeptide	0.0130151	0.0122366	0.83151	0.861642
chr7:24981557:A	A/G	YES	ENSMUSG00000040907	Atp1a3	ATPase, Na+/K+ transporting, alpha 3 polypeptide	0.58008	0.573392	0.982827	0.621463
chr7:24981560:A	A/G	YES	ENSMUSG00000040907	Atp1a3	ATPase, Na+/K+ transporting, alpha 3 polypeptide	0.0542556	0.0439101	0.0606483	0.81325
chr7:24981755:A	A/G	YES	ENSMUSG00000040907	Atp1a3	ATPase, Na+/K+ transporting, alpha 3 polypeptide	0.214098	0.20678	0.440985	0.0494303
chr7:24981767:A	A/G	YES	ENSMUSG00000040907	Atp1a3	ATPase, Na+/K+ transporting, alpha 3 polypeptide	0.112407	0.11008	0.476172	0.653431
chr7:24981806:A	A/G	YES	ENSMUSG00000040907	Atp1a3	ATPase, Na+/K+ transporting, alpha 3 polypeptide	0.0104309	0.00609629	0.498976	0.383217
chr7:24981835:A	A/G	YES	ENSMUSG00000040907	Atp1a3	ATPase, Na+/K+ transporting, alpha 3 polypeptide	0.197607	0.207936	0.922962	0.0551971
chr7:24981863:A	A/G	YES	ENSMUSG00000040907	Atp1a3	ATPase, Na+/K+ transporting, alpha 3 polypeptide	0.0666041	0.0529948	0.863526	0.301904
chr7:24981875:A	A/G	YES	ENSMUSG00000040907	Atp1a3	ATPase, Na+/K+ transporting, alpha 3 polypeptide	0.0767666	0.0613933	0.744713	0.649317
chr7:24987527:A	A/G	YES	ENSMUSG00000040907	Atp1a3	ATPase, Na+/K+ transporting, alpha 3 polypeptide	0.0448821	0.0480035	0.187699	0.929547
chr7:24987539:A	A/G	YES	ENSMUSG00000040907	Atp1a3	ATPase, Na+/K+ transporting, alpha 3 polypeptide	0.132831	0.136398	0.287878	0.663115
chr7:24987564:A	A/G	YES	ENSMUSG00000040907	Atp1a3	ATPase, Na+/K+ transporting, alpha 3 polypeptide	0.124524	0.114949	0.617172	0.376844
chr7:24987583:A	A/G	YES	ENSMUSG00000040907	Atp1a3	ATPase, Na+/K+ transporting, alpha 3 polypeptide	0.0323076	0.0277037	0.648356	0.620849
chr7:24987997:A	A/G	YES	ENSMUSG00000040907	Atp1a3	ATPase, Na+/K+ transporting, alpha 3 polypeptide	0.115303	0.105	0.395315	0.991759
chr7:24989606:A	A/G	YES	ENSMUSG00000040907	Atp1a3	ATPase, Na+/K+ transporting, alpha 3 polypeptide	0.10225	0.104421	0.6639	0.555028
chr7:24989619:A	A/G	YES	ENSMUSG00000040907	Atp1a3	ATPase, Na+/K+ transporting, alpha 3 polypeptide	0.0237677	0.0240548	0.882342	0.845792
chr7:24989636:A	A/G	YES	ENSMUSG00000040907	Atp1a3	ATPase, Na+/K+ transporting, alpha 3 polypeptide	0.0341087	0.0374051	0.688704	0.593994
chr7:24989825:A	A/G	YES	ENSMUSG00000040907	Atp1a3	ATPase, Na+/K+ transporting, alpha 3 polypeptide	0.0534986	0.0883617	0.111036	0.229057
chr7:24989898:A	A/G	YES	ENSMUSG00000040907	Atp1a3	ATPase, Na+/K+ transporting, alpha 3 polypeptide	0.0647988	0.0691932	0.583038	0.303616
chr7:24989931:A	A/G	YES	ENSMUSG00000040907	Atp1a3	ATPase, Na+/K+ transporting, alpha 3 polypeptide	0.0433609	0.0501079	0.933746	0.502351
chr7:24989942:A	A/G	YES	ENSMUSG00000040907	Atp1a3	ATPase, Na+/K+ transporting, alpha 3 polypeptide	0.531191	0.509145	0.469393	0.774689
chr7:24989946:A	A/G	YES	ENSMUSG00000040907	Atp1a3	ATPase, Na+/K+ transporting, alpha 3 polypeptide	0.0195887	0.0286829	0.976944	0.423308
chr7:24990380:A	A/G	YES	ENSMUSG00000040907	Atp1a3	ATPase, Na+/K+ transporting, alpha 3 polypeptide	0.0581463	0.044577	0.422413	0.524497
chr7:24990395:A	A/G	YES	ENSMUSG00000040907	Atp1a3	ATPase, Na+/K+ transporting, alpha 3 polypeptide	0.190266	0.176505	0.507139	0.441691
chr7:24990479:A	A/G	YES	ENSMUSG00000040907	Atp1a3	ATPase, Na+/K+ transporting, alpha 3 polypeptide	0.516791	0.437134	0.0522402	0.158851
chr7:24990516:A	A/G	YES	ENSMUSG00000040907	Atp1a3	ATPase, Na+/K+ transporting, alpha 3 polypeptide	0.944005	0.921952	0.195173	0.755282
chr7:24994149:A	A/G	YES	ENSMUSG00000040907	Atp1a3	ATPase, Na+/K+ transporting, alpha 3 polypeptide	0.111948	0.140229	0.965013	0.410092
chr7:24994169:A	A/G	YES	ENSMUSG00000040907	Atp1a3	ATPase, Na+/K+ transporting, alpha 3 polypeptide	0.035478	0.0383909	0.474371	0.377009
chr7:24994209:A	A/G	YES	ENSMUSG00000040907	Atp1a3	ATPase, Na+/K+ transporting, alpha 3 polypeptide	0.157077	0.175752	0.521832	0.345617
chr7:24994245:A	A/G	YES	ENSMUSG00000040907	Atp1a3	ATPase, Na+/K+ transporting, alpha 3 polypeptide	0.0219194	0.0226452	0.550582	0.781535
chr7:24994418:A	A/G	YES	ENSMUSG00000040907	Atp1a3	ATPase, Na+/K+ transporting, alpha 3 polypeptide	0.0552967	0.0509802	0.769873	0.973954
chr7:24994439:A	A/G	YES	ENSMUSG00000040907	Atp1a3	ATPase, Na+/K+ transporting, alpha 3 polypeptide	0.022736	0.01361	0.526	0.712893
chr7:24994595:A	A/G	YES	ENSMUSG00000040907	Atp1a3	ATPase, Na+/K+ transporting, alpha 3 polypeptide	0.404558	0.381451	0.301187	0.810869
chr7:24994702:A	A/G	YES	ENSMUSG00000040907	Atp1a3	ATPase, Na+/K+ transporting, alpha 3 polypeptide	0.179535	0.188397	0.168991	0.806176
chr7:24997181:A	A/G	YES	ENSMUSG00000040907	Atp1a3	ATPase, Na+/K+ transporting, alpha 3 polypeptide	0.0344365	0.0433541	0.913485	0.575009
chr7:24997206:A	A/G	YES	ENSMUSG00000040907	Atp1a3	ATPase, Na+/K+ transporting, alpha 3 polypeptide	0.0231008	0.0315316	0.87705	0.285772
chr7:24997250:A	A/G	YES	ENSMUSG00000040907	Atp1a3	ATPase, Na+/K+ transporting, alpha 3 polypeptide	0.239852	0.247147	0.686625	0.944668
chr7:24998738:A	A/G	YES	ENSMUSG00000040907	Atp1a3	ATPase, Na+/K+ transporting, alpha 3 polypeptide	0.0962887	0.0962575	0.232029	0.514386
chr7:24998750:A	A/G	YES	ENSMUSG00000040907	Atp1a3	ATPase, Na+/K+ transporting, alpha 3 polypeptide	0.888184	0.790145	0.603258	0.309855
chr7:24998771:A	A/G	YES	ENSMUSG00000040907	Atp1a3	ATPase, Na+/K+ transporting, alpha 3 polypeptide	0.239318	0.189576	0.232702	0.032713
chr7:24998795:A	A/G	YES	ENSMUSG00000040907	Atp1a3	ATPase, Na+/K+ transporting, alpha 3 polypeptide	0.618144	0.602445	0.968359	0.945063
chr7:25000670:A	A/G	YES	ENSMUSG00000040907	Atp1a3	ATPase, Na+/K+ transporting, alpha 3 polypeptide	0.433866	0.471312	0.332444	0.823139
chr7:25000687:A	A/G	YES	ENSMUSG00000040907	Atp1a3	ATPase, Na+/K+ transporting, alpha 3 polypeptide	0.0201523	0.0173736	0.174734	0.988159
chr7:25001079:A	A/G	YES	ENSMUSG00000040907	Atp1a3	ATPase, Na+/K+ transporting, alpha 3 polypeptide	0.0409876	0.0398992	0.569193	0.985497
chr7:25001100:A	A/G	YES	ENSMUSG00000040907	Atp1a3	ATPase, Na+/K+ transporting, alpha 3 polypeptide	0.0162543	0.0309426	0.166873	0.157724
chr7:25001137:A	A/G	YES	ENSMUSG00000040907	Atp1a3	ATPase, Na+/K+ transporting, alpha 3 polypeptide	0.064103	0.0582323	0.688411	0.629078
chr7:24978390:A	A/G	NO	ENSMUSG00000040907	Atp1a3	ATPase, Na+/K+ transporting, alpha 3 polypeptide	0.454757	0.427885	0.537056	0.333113
chr7:24978485:A	A/G	NO	ENSMUSG00000040907	Atp1a3	ATPase, Na+/K+ transporting, alpha 3 polypeptide	0.219739	0.21794	0.903879	0.983424
chr7:24987476:A	A/G	NO	ENSMUSG00000040907	Atp1a3	ATPase, Na+/K+ transporting, alpha 3 polypeptide	0.0703912	0.0663712	0.912335	0.864159
chr7:24988079:A	A/G	NO	ENSMUSG00000040907	Atp1a3	ATPase, Na+/K+ transporting, alpha 3 polypeptide	0.206097	0.205763	0.382773	0.575009
chr7:24997550:A	A/G	NO	ENSMUSG00000040907	Atp1a3	ATPase, Na+/K+ transporting, alpha 3 polypeptide	0.441891	0.38781	0.179998	0.327293
chr7:24981751:A	A/T	YES	ENSMUSG00000040907	Atp1a3	ATPase, Na+/K+ transporting, alpha 3 polypeptide	0.637422	0.618416	0.613981	0.458665
chr7:24981770:A	A/T	YES	ENSMUSG00000040907	Atp1a3	ATPase, Na+/K+ transporting, alpha 3 polypeptide	0.166929	0.162967	0.627193	0.634972
chr7:24981815:A	A/T	YES	ENSMUSG00000040907	Atp1a3	ATPase, Na+/K+ transporting, alpha 3 polypeptide	0.0156299	0.0065041	0.32533	0.173377
chr7:24981847:A	A/T	YES	ENSMUSG00000040907	Atp1a3	ATPase, Na+/K+ transporting, alpha 3 polypeptide	0.00718488	0.0172139	0.885043	0.269729
chr7:24978278:A	A/T	NO	ENSMUSG00000040907	Atp1a3	ATPase, Na+/K+ transporting, alpha 3 polypeptide	0.63925	0.611749	0.635591	0.891225
chr7:24978556:A	A/T	NO	ENSMUSG00000040907	Atp1a3	ATPase, Na+/K+ transporting, alpha 3 polypeptide	0.0216305	0.035034	0.297763	0.0808649
chr7:24978977:A	A/T	NO	ENSMUSG00000040907	Atp1a3	ATPase, Na+/K+ transporting, alpha 3 polypeptide	0.640605	0.677854	0.0304931	0.175711
chr7:24980118:A	A/T	NO	ENSMUSG00000040907	Atp1a3	ATPase, Na+/K+ transporting, alpha 3 polypeptide	0.581554	0.563739	0.965978	0.577645
chr7:24980596:A	A/T	NO	ENSMUSG00000040907	Atp1a3	ATPase, Na+/K+ transporting, alpha 3 polypeptide	0.0447173	0.04757	0.642422	0.527743
chr7:24987472:A	A/T	NO	ENSMUSG00000040907	Atp1a3	ATPase, Na+/K+ transporting, alpha 3 polypeptide	0.186141	0.193588	0.374415	0.73232
chr7:25001096:A	A/T	NO	ENSMUSG00000040907	Atp1a3	ATPase, Na+/K+ transporting, alpha 3 polypeptide	0.15189	0.146839	0.777535	0.444638
chr7:24978421:C	C/G	NO	ENSMUSG00000040907	Atp1a3	ATPase, Na+/K+ transporting, alpha 3 polypeptide	0.128065	0.134417	0.340148	0.576477
chr7:24978916:C	C/T	YES	ENSMUSG00000040907	Atp1a3	ATPase, Na+/K+ transporting, alpha 3 polypeptide	0.0333496	0.0429971	0.0332613	0.332733
chr7:24978917:C	C/T	YES	ENSMUSG00000040907	Atp1a3	ATPase, Na+/K+ transporting, alpha 3 polypeptide	0.107338	0.134013	0.572751	0.0738429
chr7:24980077:C	C/T	YES	ENSMUSG00000040907	Atp1a3	ATPase, Na+/K+ transporting, alpha 3 polypeptide	0.00836325	0.0150327	0.844568	0.556742
chr7:24987489:C	C/T	YES	ENSMUSG00000040907	Atp1a3	ATPase, Na+/K+ transporting, alpha 3 polypeptide	0.0232985	0.0374491	0.895254	0.783072
chr7:24987535:C	C/T	YES	ENSMUSG00000040907	Atp1a3	ATPase, Na+/K+ transporting, alpha 3 polypeptide	0.0146607	0.0205862	0.983789	0.445801
chr7:24987537:C	C/T	YES	ENSMUSG00000040907	Atp1a3	ATPase, Na+/K+ transporting, alpha 3 polypeptide	0.0330243	0.0387693	0.913045	0.341975
chr7:24987995:C	C/T	YES	ENSMUSG00000040907	Atp1a3	ATPase, Na+/K+ transporting, alpha 3 polypeptide	0.0145054	0.010756	0.809019	0.720814
chr7:24988027:C	C/T	YES	ENSMUSG00000040907	Atp1a3	ATPase, Na+/K+ transporting, alpha 3 polypeptide	0.0130668	0.0220892	0.356581	0.349083
chr7:24989605:C	C/T	YES	ENSMUSG00000040907	Atp1a3	ATPase, Na+/K+ transporting, alpha 3 polypeptide	0.0211403	0.0226736	0.968795	0.777148
chr7:24989617:C	C/T	YES	ENSMUSG00000040907	Atp1a3	ATPase, Na+/K+ transporting, alpha 3 polypeptide	0.0525704	0.041745	0.57782	0.493889
chr7:24989837:C	C/T	YES	ENSMUSG00000040907	Atp1a3	ATPase, Na+/K+ transporting, alpha 3 polypeptide	0.0332182	0.023983	0.377632	0.74773
chr7:24989838:C	C/T	YES	ENSMUSG00000040907	Atp1a3	ATPase, Na+/K+ transporting, alpha 3 polypeptide	0.0178823	0.0194451	0.959035	0.905501
chr7:24990477:C	C/T	YES	ENSMUSG00000040907	Atp1a3	ATPase, Na+/K+ transporting, alpha 3 polypeptide	0.014394	0.011528	0.904977	0.740745
chr7:24994392:C	C/T	YES	ENSMUSG00000040907	Atp1a3	ATPase, Na+/K+ transporting, alpha 3 polypeptide	0.0487227	0.0359865	0.102487	0.906324
chr7:24997352:C	C/T	YES	ENSMUSG00000040907	Atp1a3	ATPase, Na+/K+ transporting, alpha 3 polypeptide	0.032837	0.039138	0.783688	0.959757
chr7:24997353:C	C/T	YES	ENSMUSG00000040907	Atp1a3	ATPase, Na+/K+ transporting, alpha 3 polypeptide	0.0240598	0.0544742	0.840822	0.459255
chr7:24998747:C	C/T	YES	ENSMUSG00000040907	Atp1a3	ATPase, Na+/K+ transporting, alpha 3 polypeptide	0.0145677	0.0205681	0.597483	0.572793
chr7:24998748:C	C/T	YES	ENSMUSG00000040907	Atp1a3	ATPase, Na+/K+ transporting, alpha 3 polypeptide	0.036401	0.0507833	0.963407	0.104459
chr7:24998790:C	C/T	YES	ENSMUSG00000040907	Atp1a3	ATPase, Na+/K+ transporting, alpha 3 polypeptide	0.119569	0.157951	0.338976	0.972883
chr7:24998791:C	C/T	YES	ENSMUSG00000040907	Atp1a3	ATPase, Na+/K+ transporting, alpha 3 polypeptide	0.0408088	0.0470935	0.881864	0.582896
chr7:24998792:C	C/T	YES	ENSMUSG00000040907	Atp1a3	ATPase, Na+/K+ transporting, alpha 3 polypeptide	0.0215181	0.029011	0.237191	0.132585
chr7:24998992:C	C/T	YES	ENSMUSG00000040907	Atp1a3	ATPase, Na+/K+ transporting, alpha 3 polypeptide	0.036678	0.0562705	0.169333	0.243787
chr7:24998993:C	C/T	YES	ENSMUSG00000040907	Atp1a3	ATPase, Na+/K+ transporting, alpha 3 polypeptide	0.0435376	0.0442102	0.806516	0.758002
chr7:25000643:C	C/T	YES	ENSMUSG00000040907	Atp1a3	ATPase, Na+/K+ transporting, alpha 3 polypeptide	0.0186801	0.0290208	0.846631	0.556742
chr7:25000645:C	C/T	YES	ENSMUSG00000040907	Atp1a3	ATPase, Na+/K+ transporting, alpha 3 polypeptide	0.034159	0.0664255	0.791516	0.0895933
chr7:25000686:C	C/T	YES	ENSMUSG00000040907	Atp1a3	ATPase, Na+/K+ transporting, alpha 3 polypeptide	0.368552	0.344833	0.320998	0.411337
chr7:25001106:C	C/T	YES	ENSMUSG00000040907	Atp1a3	ATPase, Na+/K+ transporting, alpha 3 polypeptide	0.00712748	0.0235316	0.285216	0.0692991
chr7:25001109:C	C/T	YES	ENSMUSG00000040907	Atp1a3	ATPase, Na+/K+ transporting, alpha 3 polypeptide	0.0688372	0.0760055	0.457943	0.492062
chr7:24979317:C	C/T	NO	ENSMUSG00000040907	Atp1a3	ATPase, Na+/K+ transporting, alpha 3 polypeptide	0.0140545	0.0141346	0.889767	0.475054
chr7:24981752:C	C/T	NO	ENSMUSG00000040907	Atp1a3	ATPase, Na+/K+ transporting, alpha 3 polypeptide	0.0245471	0.0232392	0.386838	0.572383
chr7:24978418:G	G/A	YES	ENSMUSG00000040907	Atp1a3	ATPase, Na+/K+ transporting, alpha 3 polypeptide	0.0309131	0.0119867	0.0395353	0.049323
chr7:24978419:G	G/A	YES	ENSMUSG00000040907	Atp1a3	ATPase, Na+/K+ transporting, alpha 3 polypeptide	0.0228575	0.017431	0.171847	0.426883
chr7:24981544:G	G/A	YES	ENSMUSG00000040907	Atp1a3	ATPase, Na+/K+ transporting, alpha 3 polypeptide	0.0222165	0.0172838	0.374926	0.492778
chr7:24981573:G	G/A	YES	ENSMUSG00000040907	Atp1a3	ATPase, Na+/K+ transporting, alpha 3 polypeptide	0.0232589	0.0201515	0.377891	0.444096
chr7:24987529:G	G/A	YES	ENSMUSG00000040907	Atp1a3	ATPase, Na+/K+ transporting, alpha 3 polypeptide	0.00998113	0.0209139	0.0203843	0.133352
chr7:24987538:G	G/A	YES	ENSMUSG00000040907	Atp1a3	ATPase, Na+/K+ transporting, alpha 3 polypeptide	0.00888052	0.00639928	0.824508	0.736078
chr7:25001107:G	G/A	YES	ENSMUSG00000040907	Atp1a3	ATPase, Na+/K+ transporting, alpha 3 polypeptide	0.0137137	0.0100966	0.377567	0.764219
chr7:24978324:G	G/A	NO	ENSMUSG00000040907	Atp1a3	ATPase, Na+/K+ transporting, alpha 3 polypeptide	0.176071	0.158154	0.500558	0.15397
chr7:24978498:G	G/A	NO	ENSMUSG00000040907	Atp1a3	ATPase, Na+/K+ transporting, alpha 3 polypeptide	0.0176706	0.0144622	0.35791	0.941145
chr7:24978918:G	G/A	NO	ENSMUSG00000040907	Atp1a3	ATPase, Na+/K+ transporting, alpha 3 polypeptide	0.0344842	0.0302237	0.947491	0.903137
chr7:24979331:G	G/A	NO	ENSMUSG00000040907	Atp1a3	ATPase, Na+/K+ transporting, alpha 3 polypeptide	0.00861734	0.0154659	0.544149	0.563762
chr7:24980605:G	G/A	NO	ENSMUSG00000040907	Atp1a3	ATPase, Na+/K+ transporting, alpha 3 polypeptide	0.00976407	0.0132867	0.780081	0.337932
chr7:24981794:G	G/A	NO	ENSMUSG00000040907	Atp1a3	ATPase, Na+/K+ transporting, alpha 3 polypeptide	0.00747707	0.0100521	0.104016	0.392645
chr7:24989840:G	G/A	NO	ENSMUSG00000040907	Atp1a3	ATPase, Na+/K+ transporting, alpha 3 polypeptide	0.0190077	0.0309072	0.0907908	0.284778
chr7:24998749:G	G/A	NO	ENSMUSG00000040907	Atp1a3	ATPase, Na+/K+ transporting, alpha 3 polypeptide	0.0250245	0.0528682	0.256363	0.10129
chr7:24979315:G	G/C	YES	ENSMUSG00000040907	Atp1a3	ATPase, Na+/K+ transporting, alpha 3 polypeptide	0.0681469	0.0539142	0.634597	0.935002
chr7:24988018:G	G/C	YES	ENSMUSG00000040907	Atp1a3	ATPase, Na+/K+ transporting, alpha 3 polypeptide	0.0146197	0.0226336	0.187053	0.271392
chr7:24988045:G	G/C	YES	ENSMUSG00000040907	Atp1a3	ATPase, Na+/K+ transporting, alpha 3 polypeptide	0.223337	0.22054	0.804117	0.731536
chr7:24988094:G	G/C	YES	ENSMUSG00000040907	Atp1a3	ATPase, Na+/K+ transporting, alpha 3 polypeptide	0.00479466	0.0179322	0.947021	0.0799128
chr7:24981556:G	G/C	NO	ENSMUSG00000040907	Atp1a3	ATPase, Na+/K+ transporting, alpha 3 polypeptide	0.0513323	0.0564724	0.582331	0.598184
chr7:24981622:G	G/C	NO	ENSMUSG00000040907	Atp1a3	ATPase, Na+/K+ transporting, alpha 3 polypeptide	0.0595353	0.0559604	0.378719	0.66423
chr7:24987560:G	G/C	NO	ENSMUSG00000040907	Atp1a3	ATPase, Na+/K+ transporting, alpha 3 polypeptide	0.035261	0.0649102	0.00918194	0.0214602
chr7:24978497:T	T/A	NO	ENSMUSG00000040907	Atp1a3	ATPase, Na+/K+ transporting, alpha 3 polypeptide	0.0186444	0.0126836	0.805804	0.948236
chr7:24978502:T	T/C	YES	ENSMUSG00000040907	Atp1a3	ATPase, Na+/K+ transporting, alpha 3 polypeptide	0.140866	0.146135	0.75035	0.130711
chr7:24979330:T	T/C	YES	ENSMUSG00000040907	Atp1a3	ATPase, Na+/K+ transporting, alpha 3 polypeptide	0.0859441	0.0774389	0.96333	0.836706
chr7:24980125:T	T/C	YES	ENSMUSG00000040907	Atp1a3	ATPase, Na+/K+ transporting, alpha 3 polypeptide	0.0140591	0.0159806	0.641471	0.792675
chr7:24980558:T	T/C	YES	ENSMUSG00000040907	Atp1a3	ATPase, Na+/K+ transporting, alpha 3 polypeptide	0.0766833	0.0867581	0.939395	0.199165
chr7:24980589:T	T/C	YES	ENSMUSG00000040907	Atp1a3	ATPase, Na+/K+ transporting, alpha 3 polypeptide	0.104698	0.0976376	0.465791	0.492748
chr7:24980597:T	T/C	YES	ENSMUSG00000040907	Atp1a3	ATPase, Na+/K+ transporting, alpha 3 polypeptide	0.273376	0.273434	0.421231	0.127186
chr7:24980613:T	T/C	YES	ENSMUSG00000040907	Atp1a3	ATPase, Na+/K+ transporting, alpha 3 polypeptide	0.0366005	0.0496688	0.143885	0.246552
chr7:24981524:T	T/C	YES	ENSMUSG00000040907	Atp1a3	ATPase, Na+/K+ transporting, alpha 3 polypeptide	0.407225	0.381637	0.997342	0.577648
chr7:24981537:T	T/C	YES	ENSMUSG00000040907	Atp1a3	ATPase, Na+/K+ transporting, alpha 3 polypeptide	0.0681839	0.0554598	0.749803	0.359041
chr7:24981543:T	T/C	YES	ENSMUSG00000040907	Atp1a3	ATPase, Na+/K+ transporting, alpha 3 polypeptide	0.116555	0.111884	0.857907	0.958731
chr7:24981551:T	T/C	YES	ENSMUSG00000040907	Atp1a3	ATPase, Na+/K+ transporting, alpha 3 polypeptide	0.0161535	0.00692204	0.279232	0.178213
chr7:24981555:T	T/C	YES	ENSMUSG00000040907	Atp1a3	ATPase, Na+/K+ transporting, alpha 3 polypeptide	0.121316	0.131317	0.301999	0.373088
chr7:24981570:T	T/C	YES	ENSMUSG00000040907	Atp1a3	ATPase, Na+/K+ transporting, alpha 3 polypeptide	0.262947	0.26286	0.573682	0.359931
chr7:24981574:T	T/C	YES	ENSMUSG00000040907	Atp1a3	ATPase, Na+/K+ transporting, alpha 3 polypeptide	0.0630371	0.0712017	0.875316	0.235347
chr7:24981579:T	T/C	YES	ENSMUSG00000040907	Atp1a3	ATPase, Na+/K+ transporting, alpha 3 polypeptide	0.0121689	0.0181628	0.625512	0.240187
chr7:24981587:T	T/C	YES	ENSMUSG00000040907	Atp1a3	ATPase, Na+/K+ transporting, alpha 3 polypeptide	0.194954	0.20469	0.91521	0.342668
chr7:24981600:T	T/C	YES	ENSMUSG00000040907	Atp1a3	ATPase, Na+/K+ transporting, alpha 3 polypeptide	0.432938	0.464637	0.14422	0.77543
chr7:24981602:T	T/C	YES	ENSMUSG00000040907	Atp1a3	ATPase, Na+/K+ transporting, alpha 3 polypeptide	0.0457856	0.0433068	0.392867	0.799819
chr7:24981771:T	T/C	YES	ENSMUSG00000040907	Atp1a3	ATPase, Na+/K+ transporting, alpha 3 polypeptide	0.137591	0.149052	0.651117	0.345708
chr7:24981793:T	T/C	YES	ENSMUSG00000040907	Atp1a3	ATPase, Na+/K+ transporting, alpha 3 polypeptide	0.323746	0.321701	0.369876	0.567499
chr7:24981833:T	T/C	YES	ENSMUSG00000040907	Atp1a3	ATPase, Na+/K+ transporting, alpha 3 polypeptide	0.00828899	0.0136768	0.943228	0.370864
chr7:24981840:T	T/C	YES	ENSMUSG00000040907	Atp1a3	ATPase, Na+/K+ transporting, alpha 3 polypeptide	0.0160759	0.0320591	0.373548	0.023517
chr7:24981843:T	T/C	YES	ENSMUSG00000040907	Atp1a3	ATPase, Na+/K+ transporting, alpha 3 polypeptide	0.0912972	0.12134	0.0448318	0.257887
chr7:24981873:T	T/C	YES	ENSMUSG00000040907	Atp1a3	ATPase, Na+/K+ transporting, alpha 3 polypeptide	0.117354	0.0824575	0.0497453	0.0772711
chr7:24987522:T	T/C	YES	ENSMUSG00000040907	Atp1a3	ATPase, Na+/K+ transporting, alpha 3 polypeptide	0.327592	0.304514	0.876158	0.414373
chr7:24987542:T	T/C	YES	ENSMUSG00000040907	Atp1a3	ATPase, Na+/K+ transporting, alpha 3 polypeptide	0.0497992	0.0446815	0.402133	0.506528
chr7:24987598:T	T/C	YES	ENSMUSG00000040907	Atp1a3	ATPase, Na+/K+ transporting, alpha 3 polypeptide	0.0142565	0.0204367	0.263292	0.540913
chr7:24987994:T	T/C	YES	ENSMUSG00000040907	Atp1a3	ATPase, Na+/K+ transporting, alpha 3 polypeptide	0.0598755	0.0565495	0.230054	0.580968
chr7:24988004:T	T/C	YES	ENSMUSG00000040907	Atp1a3	ATPase, Na+/K+ transporting, alpha 3 polypeptide	0.0404992	0.0608126	0.263472	0.0128415
chr7:24988026:T	T/C	YES	ENSMUSG00000040907	Atp1a3	ATPase, Na+/K+ transporting, alpha 3 polypeptide	0.0508442	0.0481135	0.643735	0.899774
chr7:24988040:T	T/C	YES	ENSMUSG00000040907	Atp1a3	ATPase, Na+/K+ transporting, alpha 3 polypeptide	0.00971447	0.0184161	0.864825	0.126765
chr7:24988075:T	T/C	YES	ENSMUSG00000040907	Atp1a3	ATPase, Na+/K+ transporting, alpha 3 polypeptide	0.033078	0.056658	0.0599686	0.880646
chr7:24988121:T	T/C	YES	ENSMUSG00000040907	Atp1a3	ATPase, Na+/K+ transporting, alpha 3 polypeptide	0.0311996	0.0216145	0.0902738	0.0967715
chr7:24990440:T	T/C	YES	ENSMUSG00000040907	Atp1a3	ATPase, Na+/K+ transporting, alpha 3 polypeptide	0.462644	0.446059	0.283632	0.794316
chr7:24998762:T	T/C	YES	ENSMUSG00000040907	Atp1a3	ATPase, Na+/K+ transporting, alpha 3 polypeptide	0.690692	0.696771	0.990079	0.701663
chr7:25000758:T	T/C	YES	ENSMUSG00000040907	Atp1a3	ATPase, Na+/K+ transporting, alpha 3 polypeptide	0.242538	0.258216	0.277234	0.732056
chr7:25000943:T	T/C	YES	ENSMUSG00000040907	Atp1a3	ATPase, Na+/K+ transporting, alpha 3 polypeptide	0.184885	0.155307	0.725291	0.226733
chr7:24978345:T	T/C	NO	ENSMUSG00000040907	Atp1a3	ATPase, Na+/K+ transporting, alpha 3 polypeptide	0.231993	0.173199	0.0689447	0.0322177
chr7:24978417:T	T/C	NO	ENSMUSG00000040907	Atp1a3	ATPase, Na+/K+ transporting, alpha 3 polypeptide	0.285697	0.314871	0.671844	0.562219
chr1:164437791:A	A/C	YES	ENSMUSG00000026576	Atp1b1	ATPase, Na+/K+ transporting, beta 1 polypeptide	0.380866	0.382902	0.58186	0.622485
chr1:164437869:A	A/C	YES	ENSMUSG00000026576	Atp1b1	ATPase, Na+/K+ transporting, beta 1 polypeptide	0.0350437	0.0335734	0.911804	0.68997
chr1:164437968:A	A/C	YES	ENSMUSG00000026576	Atp1b1	ATPase, Na+/K+ transporting, beta 1 polypeptide	0.508766	0.516153	0.764665	0.70507
chr1:164438151:A	A/C	YES	ENSMUSG00000026576	Atp1b1	ATPase, Na+/K+ transporting, beta 1 polypeptide	0.613344	0.609239	0.858313	0.839746
chr1:164438175:A	A/C	YES	ENSMUSG00000026576	Atp1b1	ATPase, Na+/K+ transporting, beta 1 polypeptide	0.0139076	0.0142294	0.911585	0.997928
chr1:164438180:A	A/C	YES	ENSMUSG00000026576	Atp1b1	ATPase, Na+/K+ transporting, beta 1 polypeptide	0.589048	0.577842	0.808612	0.092997
chr1:164438208:A	A/C	YES	ENSMUSG00000026576	Atp1b1	ATPase, Na+/K+ transporting, beta 1 polypeptide	0.0166271	0.0116253	0.399566	0.433632
chr1:164438305:A	A/C	YES	ENSMUSG00000026576	Atp1b1	ATPase, Na+/K+ transporting, beta 1 polypeptide	0.214039	0.179173	0.605765	0.965835
chr1:164438318:A	A/C	YES	ENSMUSG00000026576	Atp1b1	ATPase, Na+/K+ transporting, beta 1 polypeptide	0.0336589	0.0547595	0.0452486	0.00944804
chr1:164438351:A	A/C	YES	ENSMUSG00000026576	Atp1b1	ATPase, Na+/K+ transporting, beta 1 polypeptide	0.012952	0.0135336	0.165745	0.621022
chr1:164438406:A	A/C	YES	ENSMUSG00000026576	Atp1b1	ATPase, Na+/K+ transporting, beta 1 polypeptide	0.0848769	0.0883604	0.880986	0.770896
chr1:164438415:A	A/C	YES	ENSMUSG00000026576	Atp1b1	ATPase, Na+/K+ transporting, beta 1 polypeptide	0.03354	0.0377586	0.226439	0.88065
chr1:164443254:A	A/C	YES	ENSMUSG00000026576	Atp1b1	ATPase, Na+/K+ transporting, beta 1 polypeptide	0.0435993	0.0350311	0.170483	0.769752
chr1:164443276:A	A/C	YES	ENSMUSG00000026576	Atp1b1	ATPase, Na+/K+ transporting, beta 1 polypeptide	0.317984	0.351628	0.26327	0.502339
chr1:164453574:A	A/C	YES	ENSMUSG00000026576	Atp1b1	ATPase, Na+/K+ transporting, beta 1 polypeptide	0.0397843	0.0460612	0.921974	0.549476
chr1:164453578:A	A/C	YES	ENSMUSG00000026576	Atp1b1	ATPase, Na+/K+ transporting, beta 1 polypeptide	0.0194974	0.0145012	0.471573	0.870371
chr1:164438476:A	A/C	NO	ENSMUSG00000026576	Atp1b1	ATPase, Na+/K+ transporting, beta 1 polypeptide	0.0902696	0.111228	0.284174	0.81455
chr1:164439348:A	A/C	NO	ENSMUSG00000026576	Atp1b1	ATPase, Na+/K+ transporting, beta 1 polypeptide	0.395956	0.402639	0.335541	0.34492
chr1:164441519:A	A/C	NO	ENSMUSG00000026576	Atp1b1	ATPase, Na+/K+ transporting, beta 1 polypeptide	0.355964	0.323199	0.890836	0.526533
chr1:164441572:A	A/C	NO	ENSMUSG00000026576	Atp1b1	ATPase, Na+/K+ transporting, beta 1 polypeptide	0.0925363	0.118698	0.164031	0.0531547
chr1:164453500:A	A/C	NO	ENSMUSG00000026576	Atp1b1	ATPase, Na+/K+ transporting, beta 1 polypeptide	0.123079	0.131556	0.880476	0.222332
chr1:164457824:A	A/C	NO	ENSMUSG00000026576	Atp1b1	ATPase, Na+/K+ transporting, beta 1 polypeptide	0.0762226	0.0591102	0.156208	0.177496
chr1:164437423:A	A/G	YES	ENSMUSG00000026576	Atp1b1	ATPase, Na+/K+ transporting, beta 1 polypeptide	0.214452	0.225305	0.651397	0.581542
chr1:164437426:A	A/G	YES	ENSMUSG00000026576	Atp1b1	ATPase, Na+/K+ transporting, beta 1 polypeptide	0.624649	0.601357	0.632226	0.205467
chr1:164437442:A	A/G	YES	ENSMUSG00000026576	Atp1b1	ATPase, Na+/K+ transporting, beta 1 polypeptide	0.358057	0.379912	0.216321	0.940399
chr1:164437470:A	A/G	YES	ENSMUSG00000026576	Atp1b1	ATPase, Na+/K+ transporting, beta 1 polypeptide	0.236344	0.219809	0.359012	0.756998
chr1:164437523:A	A/G	YES	ENSMUSG00000026576	Atp1b1	ATPase, Na+/K+ transporting, beta 1 polypeptide	0.20384	0.195366	0.487067	0.555114
chr1:164437541:A	A/G	YES	ENSMUSG00000026576	Atp1b1	ATPase, Na+/K+ transporting, beta 1 polypeptide	0.010424	0.0135401	0.750687	0.408667
chr1:164437574:A	A/G	YES	ENSMUSG00000026576	Atp1b1	ATPase, Na+/K+ transporting, beta 1 polypeptide	0.0345893	0.0332936	0.0415663	0.977965
chr1:164437669:A	A/G	YES	ENSMUSG00000026576	Atp1b1	ATPase, Na+/K+ transporting, beta 1 polypeptide	0.277827	0.245483	0.997796	0.632122
chr1:164437676:A	A/G	YES	ENSMUSG00000026576	Atp1b1	ATPase, Na+/K+ transporting, beta 1 polypeptide	0.569063	0.527241	0.166398	0.98343
chr1:164437682:A	A/G	YES	ENSMUSG00000026576	Atp1b1	ATPase, Na+/K+ transporting, beta 1 polypeptide	1.32564	1.27111	0.462798	0.50898
chr1:164437761:A	A/G	YES	ENSMUSG00000026576	Atp1b1	ATPase, Na+/K+ transporting, beta 1 polypeptide	0.0739143	0.0713256	0.859776	0.922804
chr1:164437808:A	A/G	YES	ENSMUSG00000026576	Atp1b1	ATPase, Na+/K+ transporting, beta 1 polypeptide	0.00796497	0.00614683	0.0391991	0.750107
chr1:164437830:A	A/G	YES	ENSMUSG00000026576	Atp1b1	ATPase, Na+/K+ transporting, beta 1 polypeptide	0.063503	0.0599937	0.605328	0.632367
chr1:164437878:A	A/G	YES	ENSMUSG00000026576	Atp1b1	ATPase, Na+/K+ transporting, beta 1 polypeptide	0.0189079	0.0128067	0.920852	0.546853
chr1:164437923:A	A/G	YES	ENSMUSG00000026576	Atp1b1	ATPase, Na+/K+ transporting, beta 1 polypeptide	0.231882	0.225976	0.552919	0.880948
chr1:164437935:A	A/G	YES	ENSMUSG00000026576	Atp1b1	ATPase, Na+/K+ transporting, beta 1 polypeptide	0.113713	0.115058	0.73277	0.849287
chr1:164437975:A	A/G	YES	ENSMUSG00000026576	Atp1b1	ATPase, Na+/K+ transporting, beta 1 polypeptide	0.0306858	0.0315364	0.330053	0.736432
chr1:164437989:A	A/G	YES	ENSMUSG00000026576	Atp1b1	ATPase, Na+/K+ transporting, beta 1 polypeptide	0.130068	0.145993	0.984109	0.542225
chr1:164438019:A	A/G	YES	ENSMUSG00000026576	Atp1b1	ATPase, Na+/K+ transporting, beta 1 polypeptide	0.11243	0.074721	0.0382507	0.64797
chr1:164438044:A	A/G	YES	ENSMUSG00000026576	Atp1b1	ATPase, Na+/K+ transporting, beta 1 polypeptide	0.188834	0.200991	0.52359	0.468055
chr1:164438051:A	A/G	YES	ENSMUSG00000026576	Atp1b1	ATPase, Na+/K+ transporting, beta 1 polypeptide	0.267799	0.267036	0.87978	0.330897
chr1:164438162:A	A/G	YES	ENSMUSG00000026576	Atp1b1	ATPase, Na+/K+ transporting, beta 1 polypeptide	0.0158939	0.0144844	0.00742567	0.751141
chr1:164438167:A	A/G	YES	ENSMUSG00000026576	Atp1b1	ATPase, Na+/K+ transporting, beta 1 polypeptide	0.00750863	0.0217669	0.314582	0.207525
chr1:164438187:A	A/G	YES	ENSMUSG00000026576	Atp1b1	ATPase, Na+/K+ transporting, beta 1 polypeptide	0.443056	0.406749	0.249238	0.768658
chr1:164438189:A	A/G	YES	ENSMUSG00000026576	Atp1b1	ATPase, Na+/K+ transporting, beta 1 polypeptide	0.044994	0.0411969	0.494363	0.820572
chr1:164438196:A	A/G	YES	ENSMUSG00000026576	Atp1b1	ATPase, Na+/K+ transporting, beta 1 polypeptide	0.0166419	0.0129687	0.436313	0.956509
chr1:164438335:A	A/G	YES	ENSMUSG00000026576	Atp1b1	ATPase, Na+/K+ transporting, beta 1 polypeptide	0.353671	0.351874	0.907903	0.828449
chr1:164438353:A	A/G	YES	ENSMUSG00000026576	Atp1b1	ATPase, Na+/K+ transporting, beta 1 polypeptide	0.925411	0.879686	0.503845	0.0426946
chr1:164438412:A	A/G	YES	ENSMUSG00000026576	Atp1b1	ATPase, Na+/K+ transporting, beta 1 polypeptide	0.0517517	0.0600211	0.903559	0.648496
chr1:164438439:A	A/G	YES	ENSMUSG00000026576	Atp1b1	ATPase, Na+/K+ transporting, beta 1 polypeptide	0.0434785	0.0452171	0.300304	0.772502
chr1:164438452:A	A/G	YES	ENSMUSG00000026576	Atp1b1	ATPase, Na+/K+ transporting, beta 1 polypeptide	0.0224686	0.0213762	0.324278	0.646304
chr1:164438493:A	A/G	YES	ENSMUSG00000026576	Atp1b1	ATPase, Na+/K+ transporting, beta 1 polypeptide	0.685823	0.672677	0.87159	0.194542
chr1:164438534:A	A/G	YES	ENSMUSG00000026576	Atp1b1	ATPase, Na+/K+ transporting, beta 1 polypeptide	0.0301332	0.0330553	0.956049	0.624988
chr1:164439321:A	A/G	YES	ENSMUSG00000026576	Atp1b1	ATPase, Na+/K+ transporting, beta 1 polypeptide	0.0948036	0.132964	0.0403577	0.0396261
chr1:164441501:A	A/G	YES	ENSMUSG00000026576	Atp1b1	ATPase, Na+/K+ transporting, beta 1 polypeptide	0.288734	0.276318	0.410183	0.828598
chr1:164441546:A	A/G	YES	ENSMUSG00000026576	Atp1b1	ATPase, Na+/K+ transporting, beta 1 polypeptide	0.0509626	0.0460783	0.721444	0.913507
chr1:164441557:A	A/G	YES	ENSMUSG00000026576	Atp1b1	ATPase, Na+/K+ transporting, beta 1 polypeptide	0.660296	0.677536	0.327451	0.504471
chr1:164441579:A	A/G	YES	ENSMUSG00000026576	Atp1b1	ATPase, Na+/K+ transporting, beta 1 polypeptide	0.541271	0.534664	0.743649	0.837122
chr1:164443201:A	A/G	YES	ENSMUSG00000026576	Atp1b1	ATPase, Na+/K+ transporting, beta 1 polypeptide	0.0593419	0.07309	0.467734	0.25794
chr1:164443234:A	A/G	YES	ENSMUSG00000026576	Atp1b1	ATPase, Na+/K+ transporting, beta 1 polypeptide	0.0193154	0.0242984	0.871744	0.689927
chr1:164443251:A	A/G	YES	ENSMUSG00000026576	Atp1b1	ATPase, Na+/K+ transporting, beta 1 polypeptide	0.0280024	0.0355223	0.335425	0.301832
chr1:164443260:A	A/G	YES	ENSMUSG00000026576	Atp1b1	ATPase, Na+/K+ transporting, beta 1 polypeptide	0.0148314	0.0157439	0.590572	0.62642
chr1:164443285:A	A/G	YES	ENSMUSG00000026576	Atp1b1	ATPase, Na+/K+ transporting, beta 1 polypeptide	0.0476284	0.0543432	0.675335	0.807662
chr1:164443304:A	A/G	YES	ENSMUSG00000026576	Atp1b1	ATPase, Na+/K+ transporting, beta 1 polypeptide	0.0107119	0.0155492	0.146366	0.590167
chr1:164453563:A	A/G	YES	ENSMUSG00000026576	Atp1b1	ATPase, Na+/K+ transporting, beta 1 polypeptide	0.0352179	0.0187314	0.375027	0.158493
chr1:164453582:A	A/G	YES	ENSMUSG00000026576	Atp1b1	ATPase, Na+/K+ transporting, beta 1 polypeptide	0.018641	0.0211435	0.782392	0.414461
chr1:164457771:A	A/G	YES	ENSMUSG00000026576	Atp1b1	ATPase, Na+/K+ transporting, beta 1 polypeptide	0.616526	0.602009	0.831278	0.826687
chr1:164443199:A	A/G	NO	ENSMUSG00000026576	Atp1b1	ATPase, Na+/K+ transporting, beta 1 polypeptide	0.0781128	0.091555	0.470855	0.400464
chr1:164437743:A	A/T	YES	ENSMUSG00000026576	Atp1b1	ATPase, Na+/K+ transporting, beta 1 polypeptide	1.33273	1.35782	0.950372	0.852164
chr1:164437789:A	A/T	YES	ENSMUSG00000026576	Atp1b1	ATPase, Na+/K+ transporting, beta 1 polypeptide	0.0586118	0.0883996	0.131705	0.1339
chr1:164437822:A	A/T	YES	ENSMUSG00000026576	Atp1b1	ATPase, Na+/K+ transporting, beta 1 polypeptide	0.345295	0.359744	0.358999	0.838363
chr1:164437836:A	A/T	YES	ENSMUSG00000026576	Atp1b1	ATPase, Na+/K+ transporting, beta 1 polypeptide	0.0235482	0.0244469	0.245324	0.745557
chr1:164438038:A	A/T	YES	ENSMUSG00000026576	Atp1b1	ATPase, Na+/K+ transporting, beta 1 polypeptide	0.0236087	0.0323061	0.0443955	0.38776
chr1:164438052:A	A/T	YES	ENSMUSG00000026576	Atp1b1	ATPase, Na+/K+ transporting, beta 1 polypeptide	0.539001	0.524059	0.78891	0.763451
chr1:164438213:A	A/T	YES	ENSMUSG00000026576	Atp1b1	ATPase, Na+/K+ transporting, beta 1 polypeptide	0.0435111	0.046368	0.796621	0.656224
chr1:164438246:A	A/T	YES	ENSMUSG00000026576	Atp1b1	ATPase, Na+/K+ transporting, beta 1 polypeptide	0.00852104	0.0106537	0.882633	0.597273
chr1:164438252:A	A/T	YES	ENSMUSG00000026576	Atp1b1	ATPase, Na+/K+ transporting, beta 1 polypeptide	0.126491	0.145687	0.0996473	0.43891
chr1:164438485:A	A/T	YES	ENSMUSG00000026576	Atp1b1	ATPase, Na+/K+ transporting, beta 1 polypeptide	0.327803	0.298738	0.679092	0.0940163
chr1:164438503:A	A/T	YES	ENSMUSG00000026576	Atp1b1	ATPase, Na+/K+ transporting, beta 1 polypeptide	0.0464863	0.0762632	0.0734671	0.681044
chr1:164438522:A	A/T	YES	ENSMUSG00000026576	Atp1b1	ATPase, Na+/K+ transporting, beta 1 polypeptide	0.196288	0.187238	0.502864	0.0657299
chr1:164438528:A	A/T	YES	ENSMUSG00000026576	Atp1b1	ATPase, Na+/K+ transporting, beta 1 polypeptide	0.0223834	0.0450016	0.525647	0.0292851
chr1:164439317:A	A/T	YES	ENSMUSG00000026576	Atp1b1	ATPase, Na+/K+ transporting, beta 1 polypeptide	0.338365	0.376514	0.0319031	0.226513
chr1:164439337:A	A/T	YES	ENSMUSG00000026576	Atp1b1	ATPase, Na+/K+ transporting, beta 1 polypeptide	0.0955419	0.0878099	0.910364	0.320904
chr1:164443212:A	A/T	YES	ENSMUSG00000026576	Atp1b1	ATPase, Na+/K+ transporting, beta 1 polypeptide	0.0126362	0.0114282	0.417581	0.869589
chr1:164443235:A	A/T	YES	ENSMUSG00000026576	Atp1b1	ATPase, Na+/K+ transporting, beta 1 polypeptide	0.0521652	0.0653634	0.945508	0.948906
chr1:164443255:A	A/T	YES	ENSMUSG00000026576	Atp1b1	ATPase, Na+/K+ transporting, beta 1 polypeptide	0.152054	0.133624	0.321489	0.185222
chr1:164437982:A	A/T	NO	ENSMUSG00000026576	Atp1b1	ATPase, Na+/K+ transporting, beta 1 polypeptide	0.436756	0.447504	0.211741	0.918006
chr1:164438144:A	A/T	NO	ENSMUSG00000026576	Atp1b1	ATPase, Na+/K+ transporting, beta 1 polypeptide	0.0215031	0.0321685	0.513403	0.339696
chr1:164441497:A	A/T	NO	ENSMUSG00000026576	Atp1b1	ATPase, Na+/K+ transporting, beta 1 polypeptide	0.0213408	0.0274102	0.821929	0.594252
chr1:164441573:A	A/T	NO	ENSMUSG00000026576	Atp1b1	ATPase, Na+/K+ transporting, beta 1 polypeptide	0.338501	0.368671	0.10566	0.484645
chr1:164443338:A	A/T	NO	ENSMUSG00000026576	Atp1b1	ATPase, Na+/K+ transporting, beta 1 polypeptide	0.0322512	0.0409343	0.430582	0.395099
chr1:164453539:A	A/T	NO	ENSMUSG00000026576	Atp1b1	ATPase, Na+/K+ transporting, beta 1 polypeptide	0.128539	0.141531	0.579941	0.493115
chr1:164453593:A	A/T	NO	ENSMUSG00000026576	Atp1b1	ATPase, Na+/K+ transporting, beta 1 polypeptide	0.0487051	0.0566988	0.503249	0.336088
chr1:164437988:C	C/A	NO	ENSMUSG00000026576	Atp1b1	ATPase, Na+/K+ transporting, beta 1 polypeptide	0.0322993	0.0196048	0.851529	0.135553
chr1:164441500:C	C/A	NO	ENSMUSG00000026576	Atp1b1	ATPase, Na+/K+ transporting, beta 1 polypeptide	0.0186173	0.0259328	0.711058	0.255626
chr1:164453560:C	C/A	NO	ENSMUSG00000026576	Atp1b1	ATPase, Na+/K+ transporting, beta 1 polypeptide	0.027797	0.00926557	0.34703	0.368208
chr1:164437974:C	C/T	YES	ENSMUSG00000026576	Atp1b1	ATPase, Na+/K+ transporting, beta 1 polypeptide	0.0501859	0.0637868	0.792064	0.518831
chr1:164437987:C	C/T	YES	ENSMUSG00000026576	Atp1b1	ATPase, Na+/K+ transporting, beta 1 polypeptide	0.0175302	0.0135288	0.906692	0.964667
chr1:164438043:C	C/T	YES	ENSMUSG00000026576	Atp1b1	ATPase, Na+/K+ transporting, beta 1 polypeptide	0.0124879	0.00816517	0.306797	0.563762
chr1:164438045:C	C/T	YES	ENSMUSG00000026576	Atp1b1	ATPase, Na+/K+ transporting, beta 1 polypeptide	0.00968387	0.0101709	0.830613	0.640656
chr1:164438071:C	C/T	YES	ENSMUSG00000026576	Atp1b1	ATPase, Na+/K+ transporting, beta 1 polypeptide	0.0187105	0.0186675	0.818001	0.766506
chr1:164438184:C	C/T	YES	ENSMUSG00000026576	Atp1b1	ATPase, Na+/K+ transporting, beta 1 polypeptide	0.0143342	0.00983056	0.465463	0.75835
chr1:164438185:C	C/T	YES	ENSMUSG00000026576	Atp1b1	ATPase, Na+/K+ transporting, beta 1 polypeptide	0.0375616	0.0421893	0.944753	0.30827
chr1:164438307:C	C/T	YES	ENSMUSG00000026576	Atp1b1	ATPase, Na+/K+ transporting, beta 1 polypeptide	0.0142216	0.0159989	0.802049	0.764219
chr1:164438310:C	C/T	YES	ENSMUSG00000026576	Atp1b1	ATPase, Na+/K+ transporting, beta 1 polypeptide	0.0126124	0.0177574	0.618991	0.0947166
chr1:164438448:C	C/T	YES	ENSMUSG00000026576	Atp1b1	ATPase, Na+/K+ transporting, beta 1 polypeptide	0.0123068	0.0159643	0.663189	0.389486
chr1:164438487:C	C/T	YES	ENSMUSG00000026576	Atp1b1	ATPase, Na+/K+ transporting, beta 1 polypeptide	0.0238579	0.0199268	0.391651	0.545257
chr1:164438488:C	C/T	YES	ENSMUSG00000026576	Atp1b1	ATPase, Na+/K+ transporting, beta 1 polypeptide	0.10093	0.118604	0.596425	0.595954
chr1:164438490:C	C/T	YES	ENSMUSG00000026576	Atp1b1	ATPase, Na+/K+ transporting, beta 1 polypeptide	0.159967	0.148835	0.35358	0.36499
chr1:164438491:C	C/T	YES	ENSMUSG00000026576	Atp1b1	ATPase, Na+/K+ transporting, beta 1 polypeptide	0.105773	0.101798	0.263825	0.979986
chr1:164438492:C	C/T	YES	ENSMUSG00000026576	Atp1b1	ATPase, Na+/K+ transporting, beta 1 polypeptide	0.0937285	0.107111	0.936876	0.642519
chr1:164438513:C	C/T	YES	ENSMUSG00000026576	Atp1b1	ATPase, Na+/K+ transporting, beta 1 polypeptide	0.118426	0.146451	0.585123	0.490791
chr1:164438514:C	C/T	YES	ENSMUSG00000026576	Atp1b1	ATPase, Na+/K+ transporting, beta 1 polypeptide	0.0350029	0.0512699	0.17454	0.113377
chr1:164438515:C	C/T	YES	ENSMUSG00000026576	Atp1b1	ATPase, Na+/K+ transporting, beta 1 polypeptide	0.0356178	0.0491508	0.767545	0.0271496
chr1:164441508:C	C/T	YES	ENSMUSG00000026576	Atp1b1	ATPase, Na+/K+ transporting, beta 1 polypeptide	0.236088	0.224605	0.723157	0.522037
chr1:164441509:C	C/T	YES	ENSMUSG00000026576	Atp1b1	ATPase, Na+/K+ transporting, beta 1 polypeptide	0.023672	0.0465044	0.574113	0.171616
chr1:164441510:C	C/T	YES	ENSMUSG00000026576	Atp1b1	ATPase, Na+/K+ transporting, beta 1 polypeptide	0.0235034	0.0177021	0.279744	0.383338
chr1:164441511:C	C/T	YES	ENSMUSG00000026576	Atp1b1	ATPase, Na+/K+ transporting, beta 1 polypeptide	0.0168789	0.022583	0.849807	0.956509
chr1:164441513:C	C/T	YES	ENSMUSG00000026576	Atp1b1	ATPase, Na+/K+ transporting, beta 1 polypeptide	0.0467574	0.0467734	0.270842	0.541258
chr1:164441553:C	C/T	YES	ENSMUSG00000026576	Atp1b1	ATPase, Na+/K+ transporting, beta 1 polypeptide	0.0120239	0.0053956	0.00943151	0.314911
chr1:164441578:C	C/T	YES	ENSMUSG00000026576	Atp1b1	ATPase, Na+/K+ transporting, beta 1 polypeptide	0.0180019	0.0208238	0.738372	0.50898
chr1:164441586:C	C/T	YES	ENSMUSG00000026576	Atp1b1	ATPase, Na+/K+ transporting, beta 1 polypeptide	0.012498	0.0350047	0.119344	0.00383694
chr1:164441591:C	C/T	YES	ENSMUSG00000026576	Atp1b1	ATPase, Na+/K+ transporting, beta 1 polypeptide	0.0126459	0.0266306	0.406692	0.0243293
chr1:164441593:C	C/T	YES	ENSMUSG00000026576	Atp1b1	ATPase, Na+/K+ transporting, beta 1 polypeptide	0.0157584	0.034379	0.622163	0.228908
chr1:164441612:C	C/T	YES	ENSMUSG00000026576	Atp1b1	ATPase, Na+/K+ transporting, beta 1 polypeptide	0.057447	0.0592306	0.882627	0.87545
chr1:164441614:C	C/T	YES	ENSMUSG00000026576	Atp1b1	ATPase, Na+/K+ transporting, beta 1 polypeptide	0.101751	0.0975231	0.819244	0.164391
chr1:164441615:C	C/T	YES	ENSMUSG00000026576	Atp1b1	ATPase, Na+/K+ transporting, beta 1 polypeptide	0.0566963	0.0614978	0.948479	0.45417
chr1:164441616:C	C/T	YES	ENSMUSG00000026576	Atp1b1	ATPase, Na+/K+ transporting, beta 1 polypeptide	0.202408	0.212634	0.433248	0.897151
chr1:164441617:C	C/T	YES	ENSMUSG00000026576	Atp1b1	ATPase, Na+/K+ transporting, beta 1 polypeptide	0.0684221	0.0847977	0.215817	0.824501
chr1:164443219:C	C/T	YES	ENSMUSG00000026576	Atp1b1	ATPase, Na+/K+ transporting, beta 1 polypeptide	0.0555255	0.0674949	0.812783	0.320651
chr1:164457777:C	C/T	YES	ENSMUSG00000026576	Atp1b1	ATPase, Na+/K+ transporting, beta 1 polypeptide	0.06134	0.0722536	0.668625	0.172976
chr1:164457781:C	C/T	YES	ENSMUSG00000026576	Atp1b1	ATPase, Na+/K+ transporting, beta 1 polypeptide	0.106798	0.116406	0.851324	0.698293
chr1:164457782:C	C/T	YES	ENSMUSG00000026576	Atp1b1	ATPase, Na+/K+ transporting, beta 1 polypeptide	0.0643032	0.0733515	0.544069	0.615517
chr1:164437770:C	C/T	NO	ENSMUSG00000026576	Atp1b1	ATPase, Na+/K+ transporting, beta 1 polypeptide	0.0698969	0.0633828	0.666406	0.667596
chr1:164439347:C	C/T	NO	ENSMUSG00000026576	Atp1b1	ATPase, Na+/K+ transporting, beta 1 polypeptide	0.00822873	0.0112441	0.737769	0.243424
chr1:164453493:C	C/T	NO	ENSMUSG00000026576	Atp1b1	ATPase, Na+/K+ transporting, beta 1 polypeptide	0.0406672	0.0508186	0.901771	0.994621
chr1:164437997:G	G/A	YES	ENSMUSG00000026576	Atp1b1	ATPase, Na+/K+ transporting, beta 1 polypeptide	0.00620594	0.0142463	0.234738	0.236302
chr1:164438040:G	G/A	YES	ENSMUSG00000026576	Atp1b1	ATPase, Na+/K+ transporting, beta 1 polypeptide	0.0884015	0.0784724	0.610126	0.946011
chr1:164438046:G	G/A	YES	ENSMUSG00000026576	Atp1b1	ATPase, Na+/K+ transporting, beta 1 polypeptide	0.0172238	0.00931494	0.135027	0.381687
chr1:164438158:G	G/A	YES	ENSMUSG00000026576	Atp1b1	ATPase, Na+/K+ transporting, beta 1 polypeptide	0.0100633	0.0112868	0.820644	0.736078
chr1:164438178:G	G/A	YES	ENSMUSG00000026576	Atp1b1	ATPase, Na+/K+ transporting, beta 1 polypeptide	0.00968461	0.0162804	0.759607	0.436283
chr1:164438224:G	G/A	YES	ENSMUSG00000026576	Atp1b1	ATPase, Na+/K+ transporting, beta 1 polypeptide	0.00707973	0.0129259	0.274807	0.0475617
chr1:164438257:G	G/A	YES	ENSMUSG00000026576	Atp1b1	ATPase, Na+/K+ transporting, beta 1 polypeptide	0.0258286	0.0301239	0.101749	0.187255
chr1:164438306:G	G/A	YES	ENSMUSG00000026576	Atp1b1	ATPase, Na+/K+ transporting, beta 1 polypeptide	0.0121484	0.020113	0.934799	0.107084
chr1:164441577:G	G/A	YES	ENSMUSG00000026576	Atp1b1	ATPase, Na+/K+ transporting, beta 1 polypeptide	0.0272025	0.0196114	0.28709	0.445408
chr1:164441610:G	G/A	YES	ENSMUSG00000026576	Atp1b1	ATPase, Na+/K+ transporting, beta 1 polypeptide	0.0272296	0.0238559	0.906116	0.638084
chr1:164441618:G	G/A	YES	ENSMUSG00000026576	Atp1b1	ATPase, Na+/K+ transporting, beta 1 polypeptide	0.0290042	0.0245689	0.320329	0.573454
chr1:164443228:G	G/A	YES	ENSMUSG00000026576	Atp1b1	ATPase, Na+/K+ transporting, beta 1 polypeptide	0.0124389	0.00717846	0.438697	0.373013
chr1:164443233:G	G/A	YES	ENSMUSG00000026576	Atp1b1	ATPase, Na+/K+ transporting, beta 1 polypeptide	0.0102019	0.0178845	0.107027	0.130686
chr1:164443333:G	G/A	YES	ENSMUSG00000026576	Atp1b1	ATPase, Na+/K+ transporting, beta 1 polypeptide	0.0338056	0.032689	0.288386	0.975535
chr1:164453494:G	G/A	YES	ENSMUSG00000026576	Atp1b1	ATPase, Na+/K+ transporting, beta 1 polypeptide	0.0229127	0.0222735	0.508149	0.950684
chr1:164453495:G	G/A	YES	ENSMUSG00000026576	Atp1b1	ATPase, Na+/K+ transporting, beta 1 polypeptide	0.00706519	0.0158771	0.862381	0.257454
chr1:164437646:G	G/A	NO	ENSMUSG00000026576	Atp1b1	ATPase, Na+/K+ transporting, beta 1 polypeptide	0.205761	0.158424	0.193256	0.229159
chr1:164438510:G	G/A	NO	ENSMUSG00000026576	Atp1b1	ATPase, Na+/K+ transporting, beta 1 polypeptide	0.0114226	0.0152408	0.34842	0.720814
chr1:164437768:G	G/C	YES	ENSMUSG00000026576	Atp1b1	ATPase, Na+/K+ transporting, beta 1 polypeptide	0.16935	0.173285	0.547609	0.925393
chr1:164437969:G	G/C	YES	ENSMUSG00000026576	Atp1b1	ATPase, Na+/K+ transporting, beta 1 polypeptide	0.631632	0.643264	0.61056	0.392414
chr1:164437985:G	G/C	YES	ENSMUSG00000026576	Atp1b1	ATPase, Na+/K+ transporting, beta 1 polypeptide	0.0108002	0.0170803	0.537326	0.456196
chr1:164438181:G	G/C	YES	ENSMUSG00000026576	Atp1b1	ATPase, Na+/K+ transporting, beta 1 polypeptide	0.00850591	0.0173653	0.849381	0.0766237
chr1:164438182:G	G/C	YES	ENSMUSG00000026576	Atp1b1	ATPase, Na+/K+ transporting, beta 1 polypeptide	0.123971	0.119101	0.65991	0.759246
chr1:164439377:G	G/C	YES	ENSMUSG00000026576	Atp1b1	ATPase, Na+/K+ transporting, beta 1 polypeptide	0.0642919	0.0672623	0.591176	0.765486
chr1:164443277:G	G/C	YES	ENSMUSG00000026576	Atp1b1	ATPase, Na+/K+ transporting, beta 1 polypeptide	0.120833	0.154827	0.020795	0.320391
chr1:164443292:G	G/C	YES	ENSMUSG00000026576	Atp1b1	ATPase, Na+/K+ transporting, beta 1 polypeptide	0.0342737	0.0391711	0.362453	0.927916
chr1:164453496:G	G/C	YES	ENSMUSG00000026576	Atp1b1	ATPase, Na+/K+ transporting, beta 1 polypeptide	0.0437083	0.0464471	0.60563	0.727055
chr1:164453505:G	G/C	YES	ENSMUSG00000026576	Atp1b1	ATPase, Na+/K+ transporting, beta 1 polypeptide	0.0129072	0.0165761	0.979361	0.449356
chr1:164453515:G	G/C	YES	ENSMUSG00000026576	Atp1b1	ATPase, Na+/K+ transporting, beta 1 polypeptide	0.154866	0.165182	0.960429	0.572531
chr1:164453557:G	G/C	YES	ENSMUSG00000026576	Atp1b1	ATPase, Na+/K+ transporting, beta 1 polypeptide	0.395494	0.306166	0.829454	0.110558
chr1:164438041:G	G/C	NO	ENSMUSG00000026576	Atp1b1	ATPase, Na+/K+ transporting, beta 1 polypeptide	0.104389	0.103623	0.742909	0.987848
chr1:164438102:G	G/C	NO	ENSMUSG00000026576	Atp1b1	ATPase, Na+/K+ transporting, beta 1 polypeptide	0.0124476	0.0180501	0.437742	0.793499
chr1:164438489:G	G/C	NO	ENSMUSG00000026576	Atp1b1	ATPase, Na+/K+ transporting, beta 1 polypeptide	0.132455	0.139167	0.930729	0.804426
chr1:164441540:G	G/C	NO	ENSMUSG00000026576	Atp1b1	ATPase, Na+/K+ transporting, beta 1 polypeptide	0.0100049	0.0144204	0.510012	0.399007
chr1:164441613:G	G/C	NO	ENSMUSG00000026576	Atp1b1	ATPase, Na+/K+ transporting, beta 1 polypeptide	0.0761342	0.0755487	0.450933	0.724187
chr1:164443217:G	G/C	NO	ENSMUSG00000026576	Atp1b1	ATPase, Na+/K+ transporting, beta 1 polypeptide	0.0600248	0.0565939	0.547167	0.962938
chr1:164443202:G	G/T	NO	ENSMUSG00000026576	Atp1b1	ATPase, Na+/K+ transporting, beta 1 polypeptide	0.0203274	0.0337867	0.186834	0.133351
chr1:164437350:T	T/A	NO	ENSMUSG00000026576	Atp1b1	ATPase, Na+/K+ transporting, beta 1 polypeptide	0.051827	0.0723223	0.295064	0.390517
chr1:164437957:T	T/A	NO	ENSMUSG00000026576	Atp1b1	ATPase, Na+/K+ transporting, beta 1 polypeptide	0.00987288	0.0177122	0.494047	0.0450555
chr1:164438120:T	T/A	NO	ENSMUSG00000026576	Atp1b1	ATPase, Na+/K+ transporting, beta 1 polypeptide	0.0171423	0.0322426	0.0641858	0.0851044
chr1:164441512:T	T/A	NO	ENSMUSG00000026576	Atp1b1	ATPase, Na+/K+ transporting, beta 1 polypeptide	0.0959351	0.0694747	0.14281	0.232409
chr1:164443268:T	T/A	NO	ENSMUSG00000026576	Atp1b1	ATPase, Na+/K+ transporting, beta 1 polypeptide	0.00971895	0.012033	0.775013	0.815961
chr1:164437826:T	T/C	YES	ENSMUSG00000026576	Atp1b1	ATPase, Na+/K+ transporting, beta 1 polypeptide	0.594972	0.623737	0.226139	0.673465
chr1:164437837:T	T/C	YES	ENSMUSG00000026576	Atp1b1	ATPase, Na+/K+ transporting, beta 1 polypeptide	0.842762	0.84648	0.94932	0.971596
chr1:164437838:T	T/C	YES	ENSMUSG00000026576	Atp1b1	ATPase, Na+/K+ transporting, beta 1 polypeptide	0.31149	0.3072	0.766616	0.275673
chr1:164437859:T	T/C	YES	ENSMUSG00000026576	Atp1b1	ATPase, Na+/K+ transporting, beta 1 polypeptide	0.0149293	0.022651	0.495043	0.0274493
chr1:164437873:T	T/C	YES	ENSMUSG00000026576	Atp1b1	ATPase, Na+/K+ transporting, beta 1 polypeptide	0.106859	0.117694	0.177494	0.409732
chr1:164437909:T	T/C	YES	ENSMUSG00000026576	Atp1b1	ATPase, Na+/K+ transporting, beta 1 polypeptide	0.0935396	0.0864331	0.938294	0.299435
chr1:164438039:T	T/C	YES	ENSMUSG00000026576	Atp1b1	ATPase, Na+/K+ transporting, beta 1 polypeptide	0.306957	0.317679	0.48939	0.864316
chr1:164438075:T	T/C	YES	ENSMUSG00000026576	Atp1b1	ATPase, Na+/K+ transporting, beta 1 polypeptide	0.0399742	0.0405002	0.681438	0.914104
chr1:164438103:T	T/C	YES	ENSMUSG00000026576	Atp1b1	ATPase, Na+/K+ transporting, beta 1 polypeptide	0.0077471	0.0174821	0.259206	0.345617
chr1:164438104:T	T/C	YES	ENSMUSG00000026576	Atp1b1	ATPase, Na+/K+ transporting, beta 1 polypeptide	0.0547371	0.0777852	0.294834	0.0350936
chr1:164438145:T	T/C	YES	ENSMUSG00000026576	Atp1b1	ATPase, Na+/K+ transporting, beta 1 polypeptide	0.0291676	0.0258301	0.875933	0.781547
chr1:164438179:T	T/C	YES	ENSMUSG00000026576	Atp1b1	ATPase, Na+/K+ transporting, beta 1 polypeptide	0.0191234	0.0275338	0.87783	0.864609
chr1:164438183:T	T/C	YES	ENSMUSG00000026576	Atp1b1	ATPase, Na+/K+ transporting, beta 1 polypeptide	0.0878048	0.0678265	0.0345446	0.374914
chr1:164438194:T	T/C	YES	ENSMUSG00000026576	Atp1b1	ATPase, Na+/K+ transporting, beta 1 polypeptide	0.0303146	0.0410499	0.630043	0.103672
chr1:164438221:T	T/C	YES	ENSMUSG00000026576	Atp1b1	ATPase, Na+/K+ transporting, beta 1 polypeptide	0.31834	0.285025	0.272238	0.0834563
chr1:164438247:T	T/C	YES	ENSMUSG00000026576	Atp1b1	ATPase, Na+/K+ transporting, beta 1 polypeptide	0.0559021	0.0753656	0.275622	0.233402
chr1:164438265:T	T/C	YES	ENSMUSG00000026576	Atp1b1	ATPase, Na+/K+ transporting, beta 1 polypeptide	0.0274916	0.0230863	0.658393	0.88335
chr1:164438326:T	T/C	YES	ENSMUSG00000026576	Atp1b1	ATPase, Na+/K+ transporting, beta 1 polypeptide	0.10347	0.102217	0.37307	0.73364
chr1:164438344:T	T/C	YES	ENSMUSG00000026576	Atp1b1	ATPase, Na+/K+ transporting, beta 1 polypeptide	0.0842968	0.0836682	0.34035	0.915008
chr1:164438352:T	T/C	YES	ENSMUSG00000026576	Atp1b1	ATPase, Na+/K+ transporting, beta 1 polypeptide	0.429305	0.434048	0.887119	0.964213
chr1:164438382:T	T/C	YES	ENSMUSG00000026576	Atp1b1	ATPase, Na+/K+ transporting, beta 1 polypeptide	0.173068	0.173705	0.690753	0.734262
chr1:164438403:T	T/C	YES	ENSMUSG00000026576	Atp1b1	ATPase, Na+/K+ transporting, beta 1 polypeptide	0.212745	0.185084	0.596616	0.329366
chr1:164438431:T	T/C	YES	ENSMUSG00000026576	Atp1b1	ATPase, Na+/K+ transporting, beta 1 polypeptide	0.0578463	0.0573357	0.799512	0.858265
chr1:164438445:T	T/C	YES	ENSMUSG00000026576	Atp1b1	ATPase, Na+/K+ transporting, beta 1 polypeptide	0.150814	0.127431	0.179545	0.0879229
chr1:164438446:T	T/C	YES	ENSMUSG00000026576	Atp1b1	ATPase, Na+/K+ transporting, beta 1 polypeptide	0.334939	0.335833	0.756796	0.235321
chr1:164438486:T	T/C	YES	ENSMUSG00000026576	Atp1b1	ATPase, Na+/K+ transporting, beta 1 polypeptide	0.484568	0.496287	0.965676	0.376875
chr1:164438511:T	T/C	YES	ENSMUSG00000026576	Atp1b1	ATPase, Na+/K+ transporting, beta 1 polypeptide	0.468348	0.468496	0.511358	0.548792
chr1:164438512:T	T/C	YES	ENSMUSG00000026576	Atp1b1	ATPase, Na+/K+ transporting, beta 1 polypeptide	0.334392	0.348579	0.772854	0.57602
chr1:164438523:T	T/C	YES	ENSMUSG00000026576	Atp1b1	ATPase, Na+/K+ transporting, beta 1 polypeptide	0.0255137	0.0229676	0.329367	0.864272
chr1:164438529:T	T/C	YES	ENSMUSG00000026576	Atp1b1	ATPase, Na+/K+ transporting, beta 1 polypeptide	0.0882815	0.0759147	0.0907774	0.389889
chr1:164439328:T	T/C	YES	ENSMUSG00000026576	Atp1b1	ATPase, Na+/K+ transporting, beta 1 polypeptide	0.0132898	0.00680608	0.129516	0.509945
chr1:164439329:T	T/C	YES	ENSMUSG00000026576	Atp1b1	ATPase, Na+/K+ transporting, beta 1 polypeptide	0.0282123	0.0313892	0.339825	0.446252
chr1:164439346:T	T/C	YES	ENSMUSG00000026576	Atp1b1	ATPase, Na+/K+ transporting, beta 1 polypeptide	0.016356	0.0302239	0.635636	0.01499
chr1:164439350:T	T/C	YES	ENSMUSG00000026576	Atp1b1	ATPase, Na+/K+ transporting, beta 1 polypeptide	0.0613196	0.0743811	0.513921	0.205409
chr1:164439376:T	T/C	YES	ENSMUSG00000026576	Atp1b1	ATPase, Na+/K+ transporting, beta 1 polypeptide	0.154111	0.162265	0.782308	0.744246
chr1:164441483:T	T/C	YES	ENSMUSG00000026576	Atp1b1	ATPase, Na+/K+ transporting, beta 1 polypeptide	0.0194595	0.0228596	0.958479	0.829011
chr1:164441498:T	T/C	YES	ENSMUSG00000026576	Atp1b1	ATPase, Na+/K+ transporting, beta 1 polypeptide	0.304057	0.262052	0.288726	0.983745
chr1:164441506:T	T/C	YES	ENSMUSG00000026576	Atp1b1	ATPase, Na+/K+ transporting, beta 1 polypeptide	0.393602	0.349514	0.563313	0.779653
chr1:164441507:T	T/C	YES	ENSMUSG00000026576	Atp1b1	ATPase, Na+/K+ transporting, beta 1 polypeptide	0.720325	0.663984	0.690656	0.841449
chr1:164441518:T	T/C	YES	ENSMUSG00000026576	Atp1b1	ATPase, Na+/K+ transporting, beta 1 polypeptide	0.135324	0.11361	0.983027	0.768731
chr1:164441576:T	T/C	YES	ENSMUSG00000026576	Atp1b1	ATPase, Na+/K+ transporting, beta 1 polypeptide	0.113296	0.112693	0.497401	0.704327
chr1:164441584:T	T/C	YES	ENSMUSG00000026576	Atp1b1	ATPase, Na+/K+ transporting, beta 1 polypeptide	0.0670287	0.0769941	0.586498	0.850561
chr1:164441585:T	T/C	YES	ENSMUSG00000026576	Atp1b1	ATPase, Na+/K+ transporting, beta 1 polypeptide	0.0201958	0.0212772	0.0448058	0.826067
chr1:164441590:T	T/C	YES	ENSMUSG00000026576	Atp1b1	ATPase, Na+/K+ transporting, beta 1 polypeptide	0.0228415	0.0168814	0.0689293	0.377009
chr1:164441592:T	T/C	YES	ENSMUSG00000026576	Atp1b1	ATPase, Na+/K+ transporting, beta 1 polypeptide	0.022515	0.0565141	0.103078	0.00573855
chr1:164441595:T	T/C	YES	ENSMUSG00000026576	Atp1b1	ATPase, Na+/K+ transporting, beta 1 polypeptide	0.0125825	0.0117247	0.2001	0.820119
chr1:164441598:T	T/C	YES	ENSMUSG00000026576	Atp1b1	ATPase, Na+/K+ transporting, beta 1 polypeptide	0.105624	0.131458	0.378377	0.539676
chr1:164441599:T	T/C	YES	ENSMUSG00000026576	Atp1b1	ATPase, Na+/K+ transporting, beta 1 polypeptide	0.0455727	0.0622496	0.242537	0.375346
chr1:164441609:T	T/C	YES	ENSMUSG00000026576	Atp1b1	ATPase, Na+/K+ transporting, beta 1 polypeptide	0.0638818	0.0638537	0.83443	0.5926
chr1:164441611:T	T/C	YES	ENSMUSG00000026576	Atp1b1	ATPase, Na+/K+ transporting, beta 1 polypeptide	0.182976	0.182778	0.787071	0.598267
chr1:164441624:T	T/C	YES	ENSMUSG00000026576	Atp1b1	ATPase, Na+/K+ transporting, beta 1 polypeptide	0.0284421	0.0276491	0.225459	0.770594
chr1:164443216:T	T/C	YES	ENSMUSG00000026576	Atp1b1	ATPase, Na+/K+ transporting, beta 1 polypeptide	0.0978677	0.091118	0.686016	0.28674
chr1:164443218:T	T/C	YES	ENSMUSG00000026576	Atp1b1	ATPase, Na+/K+ transporting, beta 1 polypeptide	0.217176	0.200238	0.190985	0.225295
chr1:164443221:T	T/C	YES	ENSMUSG00000026576	Atp1b1	ATPase, Na+/K+ transporting, beta 1 polypeptide	0.0402047	0.0488697	0.651478	0.278878
chr1:164443225:T	T/C	YES	ENSMUSG00000026576	Atp1b1	ATPase, Na+/K+ transporting, beta 1 polypeptide	0.00779639	0.00298152	0.402364	0.330033
chr1:164443227:T	T/C	YES	ENSMUSG00000026576	Atp1b1	ATPase, Na+/K+ transporting, beta 1 polypeptide	0.0783666	0.0885323	0.594139	0.503306
chr1:164443247:T	T/C	YES	ENSMUSG00000026576	Atp1b1	ATPase, Na+/K+ transporting, beta 1 polypeptide	0.0327724	0.0572347	0.694866	0.103878
chr1:164443248:T	T/C	YES	ENSMUSG00000026576	Atp1b1	ATPase, Na+/K+ transporting, beta 1 polypeptide	0.0359501	0.0416474	0.442707	0.348789
chr1:164443290:T	T/C	YES	ENSMUSG00000026576	Atp1b1	ATPase, Na+/K+ transporting, beta 1 polypeptide	0.0366235	0.0506838	0.750821	0.410973
chr1:164443291:T	T/C	YES	ENSMUSG00000026576	Atp1b1	ATPase, Na+/K+ transporting, beta 1 polypeptide	0.445424	0.45824	0.512235	0.943639
chr1:164443315:T	T/C	YES	ENSMUSG00000026576	Atp1b1	ATPase, Na+/K+ transporting, beta 1 polypeptide	0.0202308	0.0240016	0.817033	0.359804
chr1:164443324:T	T/C	YES	ENSMUSG00000026576	Atp1b1	ATPase, Na+/K+ transporting, beta 1 polypeptide	0.0122202	0.0163904	0.818744	0.524509
chr1:164443332:T	T/C	YES	ENSMUSG00000026576	Atp1b1	ATPase, Na+/K+ transporting, beta 1 polypeptide	0.154238	0.150927	0.451838	0.420308
chr1:164443339:T	T/C	YES	ENSMUSG00000026576	Atp1b1	ATPase, Na+/K+ transporting, beta 1 polypeptide	0.0276675	0.0320193	0.0979254	0.207734
chr1:164443343:T	T/C	YES	ENSMUSG00000026576	Atp1b1	ATPase, Na+/K+ transporting, beta 1 polypeptide	0.0382155	0.0369431	0.514233	0.861953
chr1:164453538:T	T/C	YES	ENSMUSG00000026576	Atp1b1	ATPase, Na+/K+ transporting, beta 1 polypeptide	0.0122142	0.00928105	0.217072	0.799149
chr1:164453558:T	T/C	YES	ENSMUSG00000026576	Atp1b1	ATPase, Na+/K+ transporting, beta 1 polypeptide	0.388764	0.285148	0.430656	0.658145
chr1:164453570:T	T/C	YES	ENSMUSG00000026576	Atp1b1	ATPase, Na+/K+ transporting, beta 1 polypeptide	0.0424885	0.0384086	0.585772	0.843427
chr1:164457779:T	T/C	YES	ENSMUSG00000026576	Atp1b1	ATPase, Na+/K+ transporting, beta 1 polypeptide	0.0324935	0.0390721	0.775866	0.564869
chr11:69605685:A	A/C	YES	ENSMUSG00000041329	Atp1b2	ATPase, Na+/K+ transporting, beta 2 polypeptide	0.469648	0.870465	0.352631	0.000837663
chr11:69605722:A	A/C	YES	ENSMUSG00000041329	Atp1b2	ATPase, Na+/K+ transporting, beta 2 polypeptide	16.6771	21.4453	0.0218653	0.198524
chr11:69600331:A	A/G	NO	ENSMUSG00000041329	Atp1b2	ATPase, Na+/K+ transporting, beta 2 polypeptide	0.0327365	0.135502	0.731738	0.0103327
chr11:69600093:G	G/A	NO	ENSMUSG00000041329	Atp1b2	ATPase, Na+/K+ transporting, beta 2 polypeptide	0.353486	0.449196	0.754665	0.0649747
chr11:69600476:G	G/A	NO	ENSMUSG00000041329	Atp1b2	ATPase, Na+/K+ transporting, beta 2 polypeptide	7.38821	8.28434	0.906184	0.884328
chr11:69601101:G	G/A	NO	ENSMUSG00000041329	Atp1b2	ATPase, Na+/K+ transporting, beta 2 polypeptide	17.3255	22.8628	0.00348877	0.0673133
chr11:69601587:T	T/A	NO	ENSMUSG00000041329	Atp1b2	ATPase, Na+/K+ transporting, beta 2 polypeptide	7.45701	8.49694	0.728998	0.978034
chr9:96333271:A	A/G	NO	ENSMUSG00000032412	Atp1b3	ATPase, Na+/K+ transporting, beta 3 polypeptide	0.041674	0.108304	0.39828	0.122826
chr5:122457036:A	A/C	NO	ENSMUSG00000029467	Atp2a2	ATPase, Ca++ transporting, cardiac muscle, slow twitch 2	2.03079	2.22042	0.0146661	0.35533
chr5:122456791:A	A/G	NO	ENSMUSG00000029467	Atp2a2	ATPase, Ca++ transporting, cardiac muscle, slow twitch 2	0.081252	0.0700258	0.192912	0.559719
chr5:122456997:A	A/G	NO	ENSMUSG00000029467	Atp2a2	ATPase, Ca++ transporting, cardiac muscle, slow twitch 2	0.126285	0.12868	0.818026	0.853793
chr5:122469726:A	A/G	NO	ENSMUSG00000029467	Atp2a2	ATPase, Ca++ transporting, cardiac muscle, slow twitch 2	0.443828	0.434415	0.864693	0.879477
chr5:122456777:C	C/T	NO	ENSMUSG00000029467	Atp2a2	ATPase, Ca++ transporting, cardiac muscle, slow twitch 2	1.86009	1.70883	0.673664	0.14603
chr10:99023663:G	G/A	YES	ENSMUSG00000019943	Atp2b1	ATPase, Ca++ transporting, plasma membrane 1	2.95742	2.73647	0.609281	0.265233
chr10:98968955:T	T/C	NO	ENSMUSG00000019943	Atp2b1	ATPase, Ca++ transporting, plasma membrane 1	0.124843	0.140972	0.839075	0.779406
chr10:98991095:T	T/C	NO	ENSMUSG00000019943	Atp2b1	ATPase, Ca++ transporting, plasma membrane 1	0.0605879	0.0526718	0.169527	0.342463
chr10:99023299:T	T/C	NO	ENSMUSG00000019943	Atp2b1	ATPase, Ca++ transporting, plasma membrane 1	0.316933	0.248259	0.399628	0.817424
chr18:77778552:A	A/G	YES	ENSMUSG00000025428	Atp5a1	ATP synthase, H+ transporting, mitochondrial F1 complex, alpha subunit 1	0.043976	0.0877163	0.59397	0.0895273
chr18:77779934:A	A/G	NO	ENSMUSG00000025428	Atp5a1	ATP synthase, H+ transporting, mitochondrial F1 complex, alpha subunit 1	0.151577	0.163568	0.879587	0.353877
chr18:77777634:C	C/G	YES	ENSMUSG00000025428	Atp5a1	ATP synthase, H+ transporting, mitochondrial F1 complex, alpha subunit 1	0.0449474	0.060191	0.856649	0.0600793
chr18:77777624:C	C/T	YES	ENSMUSG00000025428	Atp5a1	ATP synthase, H+ transporting, mitochondrial F1 complex, alpha subunit 1	0.00777765	0.012895	0.710194	0.250695
chr18:77777632:C	C/T	YES	ENSMUSG00000025428	Atp5a1	ATP synthase, H+ transporting, mitochondrial F1 complex, alpha subunit 1	0.0379617	0.0457332	0.789746	0.314044
chr18:77777594:G	G/A	YES	ENSMUSG00000025428	Atp5a1	ATP synthase, H+ transporting, mitochondrial F1 complex, alpha subunit 1	0.0547424	0.0657826	0.477792	0.695843
chr18:77778856:G	G/A	NO	ENSMUSG00000025428	Atp5a1	ATP synthase, H+ transporting, mitochondrial F1 complex, alpha subunit 1	0.140514	0.0859829	0.0229997	0.781535
chr18:77781842:T	T/A	NO	ENSMUSG00000025428	Atp5a1	ATP synthase, H+ transporting, mitochondrial F1 complex, alpha subunit 1	0.135523	0.173373	0.253436	0.167316
chr18:77778592:T	T/C	YES	ENSMUSG00000025428	Atp5a1	ATP synthase, H+ transporting, mitochondrial F1 complex, alpha subunit 1	0.215353	0.269384	0.707267	0.355188
chr18:77779130:T	T/C	YES	ENSMUSG00000025428	Atp5a1	ATP synthase, H+ transporting, mitochondrial F1 complex, alpha subunit 1	0.102669	0.126399	0.870034	0.288174
chr18:77780210:T	T/C	YES	ENSMUSG00000025428	Atp5a1	ATP synthase, H+ transporting, mitochondrial F1 complex, alpha subunit 1	0.0848695	0.0857705	0.426852	0.720726
chr18:77780259:T	T/C	YES	ENSMUSG00000025428	Atp5a1	ATP synthase, H+ transporting, mitochondrial F1 complex, alpha subunit 1	0.0411484	0.0604968	0.81077	0.385293
chr18:77781231:T	T/C	YES	ENSMUSG00000025428	Atp5a1	ATP synthase, H+ transporting, mitochondrial F1 complex, alpha subunit 1	0.0524982	0.0621844	0.626529	0.927579
chr18:77781823:T	T/C	YES	ENSMUSG00000025428	Atp5a1	ATP synthase, H+ transporting, mitochondrial F1 complex, alpha subunit 1	0.770079	0.758986	0.758889	0.0752921
chr18:77781865:T	T/C	YES	ENSMUSG00000025428	Atp5a1	ATP synthase, H+ transporting, mitochondrial F1 complex, alpha subunit 1	0.128962	0.163478	0.68289	0.24218
chr18:77777592:T	T/C	NO	ENSMUSG00000025428	Atp5a1	ATP synthase, H+ transporting, mitochondrial F1 complex, alpha subunit 1	0.476043	0.497246	0.539116	0.00388892
chr18:77780144:T	T/C	NO	ENSMUSG00000025428	Atp5a1	ATP synthase, H+ transporting, mitochondrial F1 complex, alpha subunit 1	0.25498	0.236927	0.22124	0.961532
chr18:77782367:T	T/C	NO	ENSMUSG00000025428	Atp5a1	ATP synthase, H+ transporting, mitochondrial F1 complex, alpha subunit 1	0.0385505	0.0402778	0.247306	0.309919
chr10:128085144:A	A/G	YES	ENSMUSG00000025393	Atp5b	ATP synthase, H+ transporting mitochondrial F1 complex, beta subunit	0.0848338	0.0875215	0.811924	0.818407
chr10:128088512:A	A/G	YES	ENSMUSG00000025393	Atp5b	ATP synthase, H+ transporting mitochondrial F1 complex, beta subunit	0.129501	0.12555	0.516143	0.837726
chr10:128090138:A	A/G	YES	ENSMUSG00000025393	Atp5b	ATP synthase, H+ transporting mitochondrial F1 complex, beta subunit	0.0429156	0.033495	0.200642	0.874114
chr10:128084371:G	G/A	YES	ENSMUSG00000025393	Atp5b	ATP synthase, H+ transporting mitochondrial F1 complex, beta subunit	0.347589	0.306512	0.20774	0.11839
chr10:128085201:G	G/A	YES	ENSMUSG00000025393	Atp5b	ATP synthase, H+ transporting mitochondrial F1 complex, beta subunit	0.0214451	0.0276077	0.197726	0.811809
chr10:128088406:G	G/A	YES	ENSMUSG00000025393	Atp5b	ATP synthase, H+ transporting mitochondrial F1 complex, beta subunit	0.0410806	0.0572641	0.376379	0.788701
chr10:128088407:G	G/A	YES	ENSMUSG00000025393	Atp5b	ATP synthase, H+ transporting mitochondrial F1 complex, beta subunit	0.0487581	0.0517294	0.806731	0.834487
chr10:128089036:G	G/A	YES	ENSMUSG00000025393	Atp5b	ATP synthase, H+ transporting mitochondrial F1 complex, beta subunit	0.0277427	0.0363033	0.596125	0.649416
chr10:128089038:G	G/A	YES	ENSMUSG00000025393	Atp5b	ATP synthase, H+ transporting mitochondrial F1 complex, beta subunit	0.0895595	0.115303	0.0890662	0.465727
chr10:128085504:G	G/A	NO	ENSMUSG00000025393	Atp5b	ATP synthase, H+ transporting mitochondrial F1 complex, beta subunit	0.016418	0.0180235	0.778234	0.856056
chr10:128086060:T	T/A	YES	ENSMUSG00000025393	Atp5b	ATP synthase, H+ transporting mitochondrial F1 complex, beta subunit	0.0588833	0.0754852	0.682723	0.351659
chr10:128084060:T	T/C	YES	ENSMUSG00000025393	Atp5b	ATP synthase, H+ transporting mitochondrial F1 complex, beta subunit	0.506144	0.522917	0.959583	0.764471
chr10:128084309:T	T/C	YES	ENSMUSG00000025393	Atp5b	ATP synthase, H+ transporting mitochondrial F1 complex, beta subunit	0.088263	0.103272	0.840684	0.734064
chr10:128084407:T	T/C	YES	ENSMUSG00000025393	Atp5b	ATP synthase, H+ transporting mitochondrial F1 complex, beta subunit	0.0275375	0.0425023	0.0847881	0.0555352
chr10:128084408:T	T/C	YES	ENSMUSG00000025393	Atp5b	ATP synthase, H+ transporting mitochondrial F1 complex, beta subunit	0.0550776	0.0624009	0.976027	0.197007
chr10:128084445:T	T/C	YES	ENSMUSG00000025393	Atp5b	ATP synthase, H+ transporting mitochondrial F1 complex, beta subunit	0.132392	0.138644	0.422004	0.64114
chr10:128085183:T	T/C	YES	ENSMUSG00000025393	Atp5b	ATP synthase, H+ transporting mitochondrial F1 complex, beta subunit	0.275327	0.308227	0.770745	0.240964
chr10:128085202:T	T/C	YES	ENSMUSG00000025393	Atp5b	ATP synthase, H+ transporting mitochondrial F1 complex, beta subunit	0.773296	0.805987	0.733754	0.571073
chr10:128085500:T	T/C	YES	ENSMUSG00000025393	Atp5b	ATP synthase, H+ transporting mitochondrial F1 complex, beta subunit	0.0583919	0.0627736	0.0757978	0.156348
chr10:128085539:T	T/C	YES	ENSMUSG00000025393	Atp5b	ATP synthase, H+ transporting mitochondrial F1 complex, beta subunit	0.130046	0.155695	0.114583	0.859662
chr10:128085542:T	T/C	YES	ENSMUSG00000025393	Atp5b	ATP synthase, H+ transporting mitochondrial F1 complex, beta subunit	0.034363	0.038313	0.89666	0.674049
chr10:128085545:T	T/C	YES	ENSMUSG00000025393	Atp5b	ATP synthase, H+ transporting mitochondrial F1 complex, beta subunit	0.292272	0.290369	0.938873	0.906955
chr10:128085557:T	T/C	YES	ENSMUSG00000025393	Atp5b	ATP synthase, H+ transporting mitochondrial F1 complex, beta subunit	0.0733439	0.0653946	0.40477	0.711994
chr10:128086073:T	T/C	YES	ENSMUSG00000025393	Atp5b	ATP synthase, H+ transporting mitochondrial F1 complex, beta subunit	0.0728111	0.115949	0.999819	0.15394
chr10:128086147:T	T/C	YES	ENSMUSG00000025393	Atp5b	ATP synthase, H+ transporting mitochondrial F1 complex, beta subunit	0.0307405	0.0280389	9.05039e-05	0.573046
chr10:128088362:T	T/C	YES	ENSMUSG00000025393	Atp5b	ATP synthase, H+ transporting mitochondrial F1 complex, beta subunit	0.0320046	0.0288194	0.232097	0.839302
chr10:128088402:T	T/C	YES	ENSMUSG00000025393	Atp5b	ATP synthase, H+ transporting mitochondrial F1 complex, beta subunit	0.113101	0.1121	0.906925	0.218192
chr10:128089111:T	T/C	YES	ENSMUSG00000025393	Atp5b	ATP synthase, H+ transporting mitochondrial F1 complex, beta subunit	0.292384	0.289417	0.271733	0.519651
chr10:128089114:T	T/C	YES	ENSMUSG00000025393	Atp5b	ATP synthase, H+ transporting mitochondrial F1 complex, beta subunit	0.127343	0.139961	0.961358	0.366322
chr10:128083902:T	T/C	NO	ENSMUSG00000025393	Atp5b	ATP synthase, H+ transporting mitochondrial F1 complex, beta subunit	0.138122	0.123637	0.210462	0.738077
chr10:128088505:T	T/C	NO	ENSMUSG00000025393	Atp5b	ATP synthase, H+ transporting mitochondrial F1 complex, beta subunit	0.298292	0.30053	0.618252	0.583253
chr10:128089032:T	T/C	NO	ENSMUSG00000025393	Atp5b	ATP synthase, H+ transporting mitochondrial F1 complex, beta subunit	0.0579689	0.0503158	0.538766	0.907042
chr10:128090221:T	T/C	NO	ENSMUSG00000025393	Atp5b	ATP synthase, H+ transporting mitochondrial F1 complex, beta subunit	0.107288	0.122632	0.683437	0.862202
chr2:174461128:A	A/C	NO	ENSMUSG00000016252	Atp5e	ATP synthase, H+ transporting, mitochondrial F1 complex, epsilon subunit	1.1116	1.22023	0.583076	0.56087
chr2:174461140:A	A/G	NO	ENSMUSG00000016252	Atp5e	ATP synthase, H+ transporting, mitochondrial F1 complex, epsilon subunit	0.461171	0.57631	0.964683	0.204301
chr11:96074991:G	G/A	NO	ENSMUSG00000006057	Atp5g1	ATP synthase, H+ transporting, mitochondrial F0 complex, subunit C1 (subunit 9)	19.8202	16.4909	0.0617553	0.27933
chr2:73908502:A	A/G	YES	ENSMUSG00000018770	Atp5g3	ATP synthase, H+ transporting, mitochondrial F0 complex, subunit C3 (subunit 9)	4.05058	4.45306	0.588289	0.53812
chr2:73908505:A	A/G	YES	ENSMUSG00000018770	Atp5g3	ATP synthase, H+ transporting, mitochondrial F0 complex, subunit C3 (subunit 9)	0.295936	0.209094	0.576452	0.575009
chr2:73908522:A	A/G	YES	ENSMUSG00000018770	Atp5g3	ATP synthase, H+ transporting, mitochondrial F0 complex, subunit C3 (subunit 9)	0.102092	0.12842	0.99444	0.80948
chr2:73908570:A	A/G	YES	ENSMUSG00000018770	Atp5g3	ATP synthase, H+ transporting, mitochondrial F0 complex, subunit C3 (subunit 9)	0.0460411	0.0337665	0.477396	0.59911
chr2:73908621:A	A/G	YES	ENSMUSG00000018770	Atp5g3	ATP synthase, H+ transporting, mitochondrial F0 complex, subunit C3 (subunit 9)	0.0230093	0.0212679	0.72366	0.973954
chr2:73908666:A	A/G	YES	ENSMUSG00000018770	Atp5g3	ATP synthase, H+ transporting, mitochondrial F0 complex, subunit C3 (subunit 9)	0.134565	0.173431	0.5213	0.609696
chr2:73909339:A	A/G	YES	ENSMUSG00000018770	Atp5g3	ATP synthase, H+ transporting, mitochondrial F0 complex, subunit C3 (subunit 9)	0.0557338	0.0836116	0.348368	0.382835
chr2:73909870:A	A/G	YES	ENSMUSG00000018770	Atp5g3	ATP synthase, H+ transporting, mitochondrial F0 complex, subunit C3 (subunit 9)	0.293778	0.30288	0.799366	0.422687
chr2:73908578:A	A/T	NO	ENSMUSG00000018770	Atp5g3	ATP synthase, H+ transporting, mitochondrial F0 complex, subunit C3 (subunit 9)	0.695434	0.600203	0.090091	0.110087
chr16:84831404:A	A/G	YES	ENSMUSG00000022890	Atp5j	ATP synthase, H+ transporting, mitochondrial F0 complex, subunit F	0.0391071	0.0490516	0.42803	0.423776
chr16:84831406:A	A/G	YES	ENSMUSG00000022890	Atp5j	ATP synthase, H+ transporting, mitochondrial F0 complex, subunit F	0.0246085	0.0555756	0.287382	0.0730135
chr16:84831443:A	A/T	NO	ENSMUSG00000022890	Atp5j	ATP synthase, H+ transporting, mitochondrial F0 complex, subunit F	0.16426	0.196665	0.90923	0.138248
chr5:145184598:A	A/G	NO	ENSMUSG00000038690	Atp5j2	ATP synthase, H+ transporting, mitochondrial F0 complex, subunit F2	0.196266	0.199181	0.249532	0.816926
chr5:108433739:A	A/G	YES	ENSMUSG00000050856	Atp5k	ATP synthase, H+ transporting, mitochondrial F1F0 complex, subunit E	1.38135	1.45666	0.472762	0.930813
chr16:91928933:A	A/G	YES	ENSMUSG00000022956	Atp5o	ATP synthase, H+ transporting, mitochondrial F1 complex, O subunit	0.528165	0.474783	0.0162471	0.767087
chrX:74304640:G	G/A	NO	ENSMUSG00000019087	Atp6ap1	ATPase, H+ transporting, lysosomal accessory protein 1	0.109927	0.120826	0.635395	0.764219
chrX:74304638:T	T/C	NO	ENSMUSG00000019087	Atp6ap1	ATPase, H+ transporting, lysosomal accessory protein 1	0.261137	0.595481	0.677903	0.00821182
chrX:12615988:C	C/T	NO	ENSMUSG00000031007	Atp6ap2	ATPase, H+ transporting, lysosomal accessory protein 2	0.213932	0.179606	0.854502	0.506952
chrX:12616248:C	C/T	NO	ENSMUSG00000031007	Atp6ap2	ATPase, H+ transporting, lysosomal accessory protein 2	0.0916657	0.0833683	0.568682	0.959757
chrX:12616387:C	C/T	NO	ENSMUSG00000031007	Atp6ap2	ATPase, H+ transporting, lysosomal accessory protein 2	0.185088	0.157795	0.987445	0.918544
chrX:12605131:T	T/C	NO	ENSMUSG00000031007	Atp6ap2	ATPase, H+ transporting, lysosomal accessory protein 2	0.959063	0.96012	0.375661	0.680707
chrX:12616383:T	T/C	NO	ENSMUSG00000031007	Atp6ap2	ATPase, H+ transporting, lysosomal accessory protein 2	0.0139118	0.0461999	0.41048	0.121334
chrX:12616445:T	T/C	NO	ENSMUSG00000031007	Atp6ap2	ATPase, H+ transporting, lysosomal accessory protein 2	0.0231256	0.0766086	0.0502473	0.128944
chr4:117885853:A	A/G	NO	ENSMUSG00000033379	Atp6v0b	ATPase, H+ transporting, lysosomal V0 subunit B	0.572486	0.700076	0.164467	0.944316
chr4:117886321:A	A/G	NO	ENSMUSG00000033379	Atp6v0b	ATPase, H+ transporting, lysosomal V0 subunit B	0.0601818	0.0684735	0.620197	0.964488
chr4:117886614:A	A/G	NO	ENSMUSG00000033379	Atp6v0b	ATPase, H+ transporting, lysosomal V0 subunit B	0.256209	0.269867	0.662451	0.951547
chr6:48541054:C	C/A	NO	ENSMUSG00000039347	Atp6v0e2	ATPase, H+ transporting, lysosomal V0 subunit E2	11.9844	11.1499	0.949512	0.995813
chr6:48541192:T	T/C	YES	ENSMUSG00000039347	Atp6v0e2	ATPase, H+ transporting, lysosomal V0 subunit E2	0.0792018	0.0928008	0.969528	0.545916
chr6:48541235:T	T/C	YES	ENSMUSG00000039347	Atp6v0e2	ATPase, H+ transporting, lysosomal V0 subunit E2	0.356831	0.455159	0.567031	0.0797989
chr16:44086015:A	A/G	NO	ENSMUSG00000052459	Atp6v1a	ATPase, H+ transporting, lysosomal V1 subunit A	0.0334712	0.0511244	0.16315	0.607121
chr16:44086888:A	A/G	NO	ENSMUSG00000052459	Atp6v1a	ATPase, H+ transporting, lysosomal V1 subunit A	0.867141	0.952224	0.840292	0.066983
chr16:44087003:A	A/G	NO	ENSMUSG00000052459	Atp6v1a	ATPase, H+ transporting, lysosomal V1 subunit A	0.0644621	0.102077	0.936367	0.58906
chr16:44098734:A	A/G	NO	ENSMUSG00000052459	Atp6v1a	ATPase, H+ transporting, lysosomal V1 subunit A	0.328844	0.404543	0.666838	0.745377
chr16:44111640:A	A/G	NO	ENSMUSG00000052459	Atp6v1a	ATPase, H+ transporting, lysosomal V1 subunit A	0.0332602	0.0694123	0.799957	0.183658
chr16:44114691:A	A/G	NO	ENSMUSG00000052459	Atp6v1a	ATPase, H+ transporting, lysosomal V1 subunit A	3.8452	3.8882	0.667398	0.477829
chr16:44114688:C	C/T	YES	ENSMUSG00000052459	Atp6v1a	ATPase, H+ transporting, lysosomal V1 subunit A	0.0449977	0.0562248	0.302409	0.340557
chr16:44114689:C	C/T	YES	ENSMUSG00000052459	Atp6v1a	ATPase, H+ transporting, lysosomal V1 subunit A	0.0615756	0.113715	0.792011	0.0335303
chr16:44114690:C	C/T	YES	ENSMUSG00000052459	Atp6v1a	ATPase, H+ transporting, lysosomal V1 subunit A	0.0621963	0.118971	0.0318772	0.0536345
chr16:44114692:C	C/T	YES	ENSMUSG00000052459	Atp6v1a	ATPase, H+ transporting, lysosomal V1 subunit A	0.0925798	0.114428	0.122428	0.203387
chr16:44086795:C	C/T	NO	ENSMUSG00000052459	Atp6v1a	ATPase, H+ transporting, lysosomal V1 subunit A	2.98875	2.75997	0.143696	0.391122
chr16:44086677:G	G/A	NO	ENSMUSG00000052459	Atp6v1a	ATPase, H+ transporting, lysosomal V1 subunit A	0.287471	0.228273	0.0545686	0.576863
chr8:69103449:C	C/T	NO	ENSMUSG00000006273	Atp6v1b2	ATPase, H+ transporting, lysosomal V1 subunit B2	0.888491	0.92106	0.442907	0.94383
chr8:69103399:G	G/A	YES	ENSMUSG00000006273	Atp6v1b2	ATPase, H+ transporting, lysosomal V1 subunit B2	0.0734086	0.100326	0.795727	0.333113
chr8:69096248:T	T/C	NO	ENSMUSG00000006273	Atp6v1b2	ATPase, H+ transporting, lysosomal V1 subunit B2	0.0974294	0.0645638	0.0626425	0.597814
chr8:69101421:T	T/C	NO	ENSMUSG00000006273	Atp6v1b2	ATPase, H+ transporting, lysosomal V1 subunit B2	0.253796	0.249707	0.575204	0.760424
chr8:69102539:T	T/C	NO	ENSMUSG00000006273	Atp6v1b2	ATPase, H+ transporting, lysosomal V1 subunit B2	0.0329782	0.0844372	0.223988	0.102605
chr8:69102817:T	T/C	NO	ENSMUSG00000006273	Atp6v1b2	ATPase, H+ transporting, lysosomal V1 subunit B2	0.0536114	0.0806431	0.0953213	0.133118
chr8:69108331:T	T/C	NO	ENSMUSG00000006273	Atp6v1b2	ATPase, H+ transporting, lysosomal V1 subunit B2	0.0185329	0.0260019	0.51719	0.361662
chr8:69112474:T	T/C	NO	ENSMUSG00000006273	Atp6v1b2	ATPase, H+ transporting, lysosomal V1 subunit B2	0.385154	0.456789	0.86523	0.153225
chr8:69112841:T	T/C	NO	ENSMUSG00000006273	Atp6v1b2	ATPase, H+ transporting, lysosomal V1 subunit B2	0.119124	0.104061	0.128476	0.906067
chr8:69112959:T	T/C	NO	ENSMUSG00000006273	Atp6v1b2	ATPase, H+ transporting, lysosomal V1 subunit B2	1.34125	1.30448	0.146514	0.929429
chr15:38679352:T	T/C	NO	ENSMUSG00000022295	Atp6v1c1	ATPase, H+ transporting, lysosomal V1 subunit C1	0.663832	0.578765	0.760226	0.556742
chr12:78852327:A	A/G	NO	ENSMUSG00000021114	Atp6v1d	ATPase, H+ transporting, lysosomal V1 subunit D	0.125155	0.102164	0.077814	0.80948
chr6:120803353:A	A/G	YES	ENSMUSG00000019210	Atp6v1e1	ATPase, H+ transporting, lysosomal V1 subunit E1	0.068392	0.0661902	0.992374	0.490473
chr6:120808442:A	A/G	NO	ENSMUSG00000019210	Atp6v1e1	ATPase, H+ transporting, lysosomal V1 subunit E1	0.328707	0.258563	0.249155	0.65694
chr17:35238523:A	A/G	YES	ENSMUSG00000024403	Atp6v1g2	ATPase, H+ transporting, lysosomal V1 subunit G2	1.76917	1.96522	0.587381	0.844898
chr17:35237767:A	A/G	NO	ENSMUSG00000024403	Atp6v1g2	ATPase, H+ transporting, lysosomal V1 subunit G2	0.0934361	0.0721546	0.637294	0.986656
chr17:35238407:C	C/T	NO	ENSMUSG00000024403	Atp6v1g2	ATPase, H+ transporting, lysosomal V1 subunit G2	0.17422	0.141046	0.266001	0.608892
chr17:35238549:T	T/A	NO	ENSMUSG00000024403	Atp6v1g2	ATPase, H+ transporting, lysosomal V1 subunit G2	0.189495	0.177523	0.91098	0.696832
chr17:35237159:T	T/C	NO	ENSMUSG00000024403	Atp6v1g2	ATPase, H+ transporting, lysosomal V1 subunit G2	0.0403065	0.033299	0.529305	0.77841
chr17:35238115:T	T/C	NO	ENSMUSG00000024403	Atp6v1g2	ATPase, H+ transporting, lysosomal V1 subunit G2	0.200361	0.205797	0.497819	0.378166
chr17:35238299:T	T/C	NO	ENSMUSG00000024403	Atp6v1g2	ATPase, H+ transporting, lysosomal V1 subunit G2	0.0398511	0.0643382	0.0297503	0.148772
chr2:168637582:A	A/G	NO	ENSMUSG00000027546	Atp9a	ATPase, class II, type 9A	0.115395	0.161483	0.51149	0.450111
chr2:131026517:A	A/G	NO	ENSMUSG00000027312	Atrn	attractin	0.475621	0.892284	0.395792	0.0518717
chr15:85462367:A	A/G	YES	ENSMUSG00000016541	Atxn10	ataxin 10	0.15873	0.235565	0.976032	0.991185
chr15:85462422:T	T/C	NO	ENSMUSG00000016541	Atxn10	ataxin 10	0.927198	0.990081	0.836497	0.936553
chr10:112928341:C	C/T	NO	ENSMUSG00000074748	Atxn7l3b	ataxin 7-like 3B	0.245933	0.275782	0.553681	0.872095
chr4:126853333:G	G/A	NO	ENSMUSG00000028830	AU040320	expressed sequence AU040320	12.324	12.0153	0.625548	0.961682
chr15:38489765:A	A/G	NO	ENSMUSG00000037458	Azin1	antizyme inhibitor 1	0.498437	0.433932	0.460319	0.445258
chr4:128934579:C	C/A	NO	ENSMUSG00000028789	Azin2	antizyme inhibitor 2	6.56253	5.36457	0.565477	0.624694
chr11:97843952:C	C/A	NO	ENSMUSG00000050538	B230217C12Rik	RIKEN cDNA B230217C12 gene	7.99485	4.65803	0.617289	0.547327
chr17:45440745:G	G/A	NO	ENSMUSG00000097119	B230354K17Rik	RIKEN cDNA B230354K17 gene	9.22038	12.1239	0.205324	0.483675
chr19:8920553:C	C/A	NO	ENSMUSG00000071649	B3gat3	beta-1,3-glucuronyltransferase 3 (glucuronosyltransferase I)	22.8619	18.0639	0.340116	0.315448
chr6:13627134:C	C/T	NO	ENSMUSG00000042742	B630005N14Rik	RIKEN cDNA B630005N14 gene	31.2167	25.51	0.206482	0.312335
chr4:40936651:A	A/G	NO	ENSMUSG00000028416	Bag1	BCL2-associated athanogene 1	0.432711	0.438821	0.179132	0.843334
chr7:128546936:C	C/A	NO	ENSMUSG00000030847	Bag3	BCL2-associated athanogene 3	5.8768	9.44541	0.826752	0.758349
chr8:25767783:C	C/T	NO	ENSMUSG00000037316	Bag4	BCL2-associated athanogene 4	5.61008	6.17336	0.995362	0.397536
chr17:35140438:C	C/A	NO	ENSMUSG00000024392	Bag6	BCL2-associated athanogene 6	8.70466	10.0274	0.776962	0.405311
chr17:35143373:C	C/A	NO	ENSMUSG00000024392	Bag6	BCL2-associated athanogene 6	1.14741	1.18069	0.731183	0.556742
chr15:25363310:A	A/G	YES	ENSMUSG00000045763	Basp1	brain abundant, membrane attached signal protein 1	6.22821	5.54943	0.0260257	0.114445
chr15:25363313:A	A/G	YES	ENSMUSG00000045763	Basp1	brain abundant, membrane attached signal protein 1	3.6783	3.39635	0.228871	0.540043
chr15:25363500:A	A/G	YES	ENSMUSG00000045763	Basp1	brain abundant, membrane attached signal protein 1	0.248227	0.239297	0.256896	0.889284
chr15:25363504:A	A/G	YES	ENSMUSG00000045763	Basp1	brain abundant, membrane attached signal protein 1	0.16163	0.188808	0.515159	0.80701
chr15:25363528:A	A/G	YES	ENSMUSG00000045763	Basp1	brain abundant, membrane attached signal protein 1	0.12976	0.212484	0.138141	0.208056
chr15:25363656:A	A/G	NO	ENSMUSG00000045763	Basp1	brain abundant, membrane attached signal protein 1	0.142477	0.139864	0.194077	0.386339
chr15:25363749:A	A/G	NO	ENSMUSG00000045763	Basp1	brain abundant, membrane attached signal protein 1	0.0177231	0.0262311	0.95386	0.230225
chr15:25363833:A	A/G	NO	ENSMUSG00000045763	Basp1	brain abundant, membrane attached signal protein 1	0.0394807	0.0262008	0.520204	0.233961
chr15:25364030:A	A/G	NO	ENSMUSG00000045763	Basp1	brain abundant, membrane attached signal protein 1	0.476297	0.561161	0.179137	0.583249
chr15:25364052:C	C/T	YES	ENSMUSG00000045763	Basp1	brain abundant, membrane attached signal protein 1	1.55723	1.48377	0.528194	0.270641
chr15:25364054:C	C/T	YES	ENSMUSG00000045763	Basp1	brain abundant, membrane attached signal protein 1	1.67935	1.55593	0.660907	0.0175084
chr15:25364059:C	C/T	YES	ENSMUSG00000045763	Basp1	brain abundant, membrane attached signal protein 1	0.266633	0.280291	0.239825	0.318477
chr15:25364064:C	C/T	YES	ENSMUSG00000045763	Basp1	brain abundant, membrane attached signal protein 1	3.81145	3.72909	0.942748	0.602588
chr15:25363383:C	C/T	NO	ENSMUSG00000045763	Basp1	brain abundant, membrane attached signal protein 1	3.45121	3.30376	0.875882	0.648393
chr15:25363713:T	T/A	NO	ENSMUSG00000045763	Basp1	brain abundant, membrane attached signal protein 1	0.0393073	0.0718912	0.703068	0.0353192
chr15:25364084:T	T/C	YES	ENSMUSG00000045763	Basp1	brain abundant, membrane attached signal protein 1	0.805497	0.835062	0.788614	0.813974
chr16:50195374:C	C/A	NO	ENSMUSG00000022641	Bbx	bobby sox homolog (Drosophila)	6.02438	8.9049	0.0928623	0.581383
chr1:150372103:C	C/A	NO	ENSMUSG00000006010	BC003331	cDNA sequence BC003331	23.3441	18.9887	0.193986	0.419317
chr1:150374804:C	C/T	NO	ENSMUSG00000006010	BC003331	cDNA sequence BC003331	1.44001	1.33036	0.401167	0.976787
chr1:150382282:C	C/T	NO	ENSMUSG00000006010	BC003331	cDNA sequence BC003331	0.580958	0.93637	0.980996	0.368748
chr17:29302027:A	A/G	NO	ENSMUSG00000052712	BC004004	cDNA sequence BC004004	3.10225	5.84796	0.249961	0.107947
chr13:24803281:G	G/A	NO	ENSMUSG00000019132	BC005537	cDNA sequence BC005537	1.70999	1.65446	0.0275763	0.99402
chr13:24813669:T	T/C	NO	ENSMUSG00000019132	BC005537	cDNA sequence BC005537	0.341742	0.585514	0.377468	0.579766
chr7:128273537:T	T/A	NO	ENSMUSG00000030780	BC017158	cDNA sequence BC017158	6.1049	4.84779	0.428563	0.670287
chr7:19765418:T	T/C	NO	ENSMUSG00000002980	Bcam	basal cell adhesion molecule	23.0788	31.6564	0.805287	0.0669991
chr3:87987783:A	A/G	NO	ENSMUSG00000004892	Bcan	brevican	0.183767	0.212332	0.0669458	0.461924
chr3:87995633:A	A/G	NO	ENSMUSG00000004892	Bcan	brevican	0.198543	0.204872	0.0372102	0.582565
chr6:120892427:A	A/C	NO	ENSMUSG00000009112	Bcl2l13	BCL2-like 13 (apoptosis facilitator)	3.43085	7.92224	0.0747182	0.0950551
chr6:120888924:C	C/A	NO	ENSMUSG00000009112	Bcl2l13	BCL2-like 13 (apoptosis facilitator)	3.60891	4.78235	0.143383	0.647631
chr6:120889129:C	C/A	NO	ENSMUSG00000009112	Bcl2l13	BCL2-like 13 (apoptosis facilitator)	3.63384	5.92422	0.163378	0.408663
chr6:120888931:G	G/A	NO	ENSMUSG00000009112	Bcl2l13	BCL2-like 13 (apoptosis facilitator)	3.6025	6.1551	0.138565	0.209352
chr5:123351885:C	C/T	NO	ENSMUSG00000029438	Bcl7a	B cell CLL/lymphoma 7A	41.7046	44.4768	0.501938	0.485845
chr9:44500949:G	G/A	NO	ENSMUSG00000063382	Bcl9l	B cell CLL/lymphoma 9-like	13.7823	11.2204	0.449806	0.777013
chr1:33853006:A	A/G	NO	ENSMUSG00000042182	Bend6	BEN domain containing 6	0.440303	0.492338	0.306695	0.672717
chrX:136067071:A	A/G	YES	ENSMUSG00000042750	Bex2	brain expressed X-linked 2	0.140198	0.208764	0.485792	0.568759
chr16:13702581:A	A/G	NO	ENSMUSG00000022684	Bfar	bifunctional apoptosis regulator	20.7554	13.5425	2.18651e-12	0.0112483
chr16:13702637:A	A/G	NO	ENSMUSG00000022684	Bfar	bifunctional apoptosis regulator	2.75438	1.14197	1.0984e-08	0.0623563
chr6:145862292:G	G/A	NO	ENSMUSG00000030256	Bhlhe41	basic helix-loop-helix family, member e41	9.47289	17.9172	0.929336	0.00047649
chr6:120894229:A	A/C	NO	ENSMUSG00000004446	Bid	BH3 interacting domain death agonist	3.93841	5.57916	0.202337	0.795253
chr6:120895769:C	C/A	NO	ENSMUSG00000004446	Bid	BH3 interacting domain death agonist	5.06603	7.62076	0.186498	0.371253
chr6:120897231:G	G/A	NO	ENSMUSG00000004446	Bid	BH3 interacting domain death agonist	4.44644	8.19963	0.11208	0.315172
chr2:157557114:G	G/A	NO	ENSMUSG00000067787	Blcap	bladder cancer associated protein	63.9093	63.2332	0.832279	0.937719
chr2:157558110:T	T/C	YES	ENSMUSG00000067787	Blcap	bladder cancer associated protein	4.21777	4.5965	0.820214	0.586741
chr2:157558140:T	T/C	YES	ENSMUSG00000067787	Blcap	bladder cancer associated protein	10.7688	13.0087	0.0140073	0.0027607
chr14:66987192:C	C/T	NO	ENSMUSG00000022051	Bnip3l	BCL2/adenovirus E1B interacting protein 3-like	0.570638	0.575739	0.911395	0.800233
chr1:93695368:A	A/G	NO	ENSMUSG00000026278	Bok	BCL2-related ovarian killer	0.12112	0.194039	0.000910629	0.368208
chr15:76474804:A	A/C	NO	ENSMUSG00000022557	Bop1	block of proliferation 1	27.3856	32.9293	0.181585	0.13257
chr1:185357102:A	A/C	NO	ENSMUSG00000026617	Bpnt1	bisphosphate 3'-nucleotidase 1	8.36423	7.92544	0.66412	0.960807
chr17:34113754:C	C/T	NO	ENSMUSG00000024335	Brd2	bromodomain containing 2	1.01322	1.0477	0.247001	0.699452
chr17:32213542:C	C/A	NO	ENSMUSG00000024002	Brd4	bromodomain containing 4	7.25149	10.6318	0.337485	0.3672
chr17:32201123:T	T/A	NO	ENSMUSG00000024002	Brd4	bromodomain containing 4	5.83697	5.81773	0.462043	0.535281
chr18:34611186:A	A/G	NO	ENSMUSG00000003778	Brd8	bromodomain containing 8	48.2811	63.1427	0.000718764	0.0512678
chr5:125456605:A	A/G	YES	ENSMUSG00000037905	Bri3bp	Bri3 binding protein	57.8448	56.1869	0.00201235	0.0137781
chr5:125456623:A	A/G	YES	ENSMUSG00000037905	Bri3bp	Bri3 binding protein	3.66596	1.79167	0.00191094	0.00492869
chr5:125456906:A	A/G	YES	ENSMUSG00000037905	Bri3bp	Bri3 binding protein	7.73942	4.60051	0.00393937	0.00726232
chr5:125456907:A	A/G	YES	ENSMUSG00000037905	Bri3bp	Bri3 binding protein	4.82567	2.83934	0.0446103	0.0955326
chr5:125456927:A	A/G	YES	ENSMUSG00000037905	Bri3bp	Bri3 binding protein	0.378019	0.416009	0.810615	0.785533
chr5:125457476:A	A/G	YES	ENSMUSG00000037905	Bri3bp	Bri3 binding protein	0.632856	0.599175	0.0238034	0.818206
chr5:125457477:A	A/G	YES	ENSMUSG00000037905	Bri3bp	Bri3 binding protein	29.0501	23.3654	1.57092e-10	6.24785e-07
chr5:125457542:A	A/G	NO	ENSMUSG00000037905	Bri3bp	Bri3 binding protein	1.09514	0.659051	0.389408	0.165939
chr5:125457331:C	C/A	NO	ENSMUSG00000037905	Bri3bp	Bri3 binding protein	20.2618	25.4414	0.0639049	0.41564
chr17:24474307:T	T/A	NO	ENSMUSG00000045744	Bricd5	BRICHOS domain containing 5	50.364	62.5904	0.0166798	0.0265807
chr4:68761787:A	A/G	NO	ENSMUSG00000028351	Brinp1	bone morphogenic protein/retinoic acid inducible neural specific 1	2.81182	2.71894	0.808793	0.931707
chr4:68761840:C	C/T	NO	ENSMUSG00000028351	Brinp1	bone morphogenic protein/retinoic acid inducible neural specific 1	0.999075	1.04524	0.729286	0.846829
chr1:146701738:G	G/A	NO	ENSMUSG00000035131	Brinp3	bone morphogenetic protein/retinoic acid inducible neural specific 3	32.4022	27.1046	0.129319	0.280036
chr6:113616264:T	T/C	NO	ENSMUSG00000033940	Brk1	BRICK1, SCAR/WAVE actin-nucleating complex subunit	0.121392	0.216725	0.324062	0.0369427
chr6:113616531:T	T/G	NO	ENSMUSG00000033940	Brk1	BRICK1, SCAR/WAVE actin-nucleating complex subunit	0.541071	0.613209	0.869199	0.778397
chr19:8848124:G	G/A	NO	ENSMUSG00000071657	Bscl2	Berardinelli-Seip congenital lipodystrophy 2 (seipin)	22.955	18.0163	0.18678	0.318071
chr10:79710771:A	A/G	YES	ENSMUSG00000023175	Bsg	basigin	0.0809678	0.137605	0.197144	0.0819393
chr10:79711857:G	G/A	YES	ENSMUSG00000023175	Bsg	basigin	0.364197	0.452422	0.389604	0.143565
chr10:79711858:G	G/A	YES	ENSMUSG00000023175	Bsg	basigin	0.0806888	0.0767709	0.0875037	0.43644
chr10:79711859:G	G/A	YES	ENSMUSG00000023175	Bsg	basigin	0.0205059	0.0294725	0.714786	0.415184
chr10:79711860:G	G/A	YES	ENSMUSG00000023175	Bsg	basigin	0.216472	0.271977	0.763848	0.515938
chr10:79710781:T	T/C	YES	ENSMUSG00000023175	Bsg	basigin	0.221863	0.239097	0.61913	0.681085
chr10:79710827:T	T/C	YES	ENSMUSG00000023175	Bsg	basigin	0.0492922	0.09263	0.937397	0.613905
chr10:79711856:T	T/C	YES	ENSMUSG00000023175	Bsg	basigin	3.1167	3.04297	0.69616	0.49764
chr10:79711864:T	T/C	YES	ENSMUSG00000023175	Bsg	basigin	0.462563	0.514052	0.926462	0.310075
chr10:79710278:T	T/C	NO	ENSMUSG00000023175	Bsg	basigin	0.435692	0.489864	0.128174	0.15976
chr9:108098414:A	A/G	NO	ENSMUSG00000032589	Bsn	bassoon	11.744	9.38242	0.0762152	0.0056209
chr9:108097690:C	C/T	NO	ENSMUSG00000032589	Bsn	bassoon	0.312107	0.15823	0.627207	0.527058
chr17:30220219:T	T/C	NO	ENSMUSG00000062202	Btbd9	BTB (POZ) domain containing 9	32.2079	29.5556	0.624221	0.734033
chr5:145145391:T	T/C	NO	ENSMUSG00000038722	Bud31	BUD31 homolog	7.95037	6.05772	0.847885	0.35084
chr17:47604357:C	C/A	NO	ENSMUSG00000023988	Bysl	bystin-like	59.033	56.9986	0.71339	0.380717
chr13:83740453:T	T/C	YES	ENSMUSG00000050334	C130071C03Rik	RIKEN cDNA C130071C03 gene	9.28995	9.811	0.450072	0.646374
chr13:83740457:T	T/C	YES	ENSMUSG00000050334	C130071C03Rik	RIKEN cDNA C130071C03 gene	1.58977	1.93411	0.448776	0.794421
chr2:13003592:T	T/G	NO	ENSMUSG00000049630	C1ql3	C1q-like 3	2.09247	2.39339	0.884546	0.386344
chr2:90889236:C	C/A	NO	ENSMUSG00000040794	C1qtnf4	C1q and tumor necrosis factor related protein 4	4.24752	3.78469	0.213767	0.971357
chr18:56956940:T	T/C	YES	ENSMUSG00000024592	C330018D20Rik	RIKEN cDNA C330018D20 gene	26.7814	36.2259	0.143368	0.0835752
chr18:56956989:T	T/C	YES	ENSMUSG00000024592	C330018D20Rik	RIKEN cDNA C330018D20 gene	18.1482	26.0941	0.220898	0.170002
chr18:56956484:T	T/C	NO	ENSMUSG00000024592	C330018D20Rik	RIKEN cDNA C330018D20 gene	3.26874	7.25119	0.158675	0.257452
chr4:116595700:C	C/T	NO	ENSMUSG00000085408	C530005A16Rik	RIKEN cDNA C530005A16 gene	13.2537	14.3027	0.271373	0.882546
chr11:4738451:A	A/G	NO	ENSMUSG00000009075	Cabp7	calcium binding protein 7	0.458251	0.632251	0.401133	0.375392
chr4:101003799:T	T/A	NO	ENSMUSG00000028532	Cachd1	cache domain containing 1	2.4633	2.00299	0.932042	0.349797
chr8:84638733:T	T/C	NO	ENSMUSG00000034656	Cacna1a	calcium channel, voltage-dependent, P/Q type, alpha 1A subunit	15.1912	11.7131	0.234773	0.0868186
chr14:30066121:T	T/C	NO	ENSMUSG00000015968	Cacna1d	calcium channel, voltage-dependent, L type, alpha 1D subunit	12.3379	14.6583	0.153784	0.408743
chr2:52433563:G	G/A	NO	ENSMUSG00000017412	Cacnb4	calcium channel, voltage-dependent, beta 4 subunit	11.9715	9.80129	0.620699	0.671705
chr15:77994926:T	T/A	NO	ENSMUSG00000019146	Cacng2	calcium channel, voltage-dependent, gamma subunit 2	24.7528	21.2407	0.641793	0.519866
chr7:3415084:A	A/G	NO	ENSMUSG00000053395	Cacng8	calcium channel, voltage-dependent, gamma subunit 8	15.3285	14.1443	0.323337	0.341033
chr7:3415139:A	A/G	NO	ENSMUSG00000053395	Cacng8	calcium channel, voltage-dependent, gamma subunit 8	0.196359	0.401729	0.921544	0.231637
chr7:3415536:C	C/G	NO	ENSMUSG00000053395	Cacng8	calcium channel, voltage-dependent, gamma subunit 8	99.9649	99.978	0.805411	0.416631
chr7:3415628:G	G/A	NO	ENSMUSG00000053395	Cacng8	calcium channel, voltage-dependent, gamma subunit 8	74.8395	74.4503	0.937082	0.386645
chr14:12373674:A	A/G	NO	ENSMUSG00000054423	Cadps	Ca2+-dependent secretion activator	1.04024	0.916503	0.667084	0.964532
chr14:12411582:T	T/C	NO	ENSMUSG00000054423	Cadps	Ca2+-dependent secretion activator	15.3006	18.597	2.15567e-13	2.09379e-09
chr14:12822474:T	T/C	NO	ENSMUSG00000054423	Cadps	Ca2+-dependent secretion activator	3.1663	2.30036	0.168355	0.532808
chr12:100203683:A	A/G	YES	ENSMUSG00000001175	Calm1	calmodulin 1	0.244708	0.253834	0.984824	0.307097
chr12:100205635:A	A/G	YES	ENSMUSG00000001175	Calm1	calmodulin 1	0.0252773	0.0330857	0.631795	0.0655436
chr12:100205697:A	A/G	YES	ENSMUSG00000001175	Calm1	calmodulin 1	0.102864	0.126838	0.148561	0.0850997
chr12:100206124:A	A/G	YES	ENSMUSG00000001175	Calm1	calmodulin 1	0.11935	0.11337	0.666621	0.181496
chr12:100206213:A	A/G	YES	ENSMUSG00000001175	Calm1	calmodulin 1	0.283837	0.31663	0.357493	0.0585269
chr12:100206502:A	A/G	YES	ENSMUSG00000001175	Calm1	calmodulin 1	0.0287076	0.0369753	0.919384	0.525586
chr12:100206503:A	A/G	YES	ENSMUSG00000001175	Calm1	calmodulin 1	0.0210694	0.0240395	0.925045	0.960348
chr12:100206505:A	A/G	YES	ENSMUSG00000001175	Calm1	calmodulin 1	0.0130152	0.0211764	0.32777	0.0458227
chr12:100206551:A	A/G	YES	ENSMUSG00000001175	Calm1	calmodulin 1	0.203359	0.203038	0.877523	0.271854
chr12:100206797:A	A/G	YES	ENSMUSG00000001175	Calm1	calmodulin 1	0.00635343	0.0114245	0.719328	0.167316
chr12:100207030:A	A/G	YES	ENSMUSG00000001175	Calm1	calmodulin 1	0.322531	0.32655	0.693975	0.278675
chr12:100207174:A	A/G	YES	ENSMUSG00000001175	Calm1	calmodulin 1	0.295569	0.285527	0.924713	0.88008
chr12:100207186:A	A/G	YES	ENSMUSG00000001175	Calm1	calmodulin 1	3.33293	3.27461	0.0801358	0.0461553
chr12:100207380:A	A/G	YES	ENSMUSG00000001175	Calm1	calmodulin 1	0.0381302	0.0448708	0.523197	0.722589
chr12:100207659:A	A/G	YES	ENSMUSG00000001175	Calm1	calmodulin 1	0.041305	0.0423718	0.7259	0.793668
chr12:100207877:A	A/G	YES	ENSMUSG00000001175	Calm1	calmodulin 1	0.127587	0.164175	0.00194159	0.508736
chr12:100208414:A	A/G	YES	ENSMUSG00000001175	Calm1	calmodulin 1	0.66625	0.583696	0.777504	0.998528
chr12:100207993:A	A/T	NO	ENSMUSG00000001175	Calm1	calmodulin 1	0.0189303	0.0238139	0.863399	0.789799
chr12:100206436:C	C/A	NO	ENSMUSG00000001175	Calm1	calmodulin 1	0.00554461	0.0124215	0.574668	0.238659
chr12:100206811:C	C/A	NO	ENSMUSG00000001175	Calm1	calmodulin 1	0.0597256	0.0714841	0.506064	0.250695
chr12:100206869:C	C/A	NO	ENSMUSG00000001175	Calm1	calmodulin 1	0.108932	0.107168	0.936224	0.907618
chr12:100208740:C	C/A	NO	ENSMUSG00000001175	Calm1	calmodulin 1	1.0715	1.36415	0.279237	0.512066
chr12:100206961:C	C/G	YES	ENSMUSG00000001175	Calm1	calmodulin 1	0.0725212	0.0687231	0.985737	0.940426
chr12:100206218:C	C/G	NO	ENSMUSG00000001175	Calm1	calmodulin 1	0.0388888	0.0407426	0.62486	0.801417
chr12:100205673:C	C/T	YES	ENSMUSG00000001175	Calm1	calmodulin 1	0.0104791	0.0159165	0.73568	0.599878
chr12:100205680:C	C/T	YES	ENSMUSG00000001175	Calm1	calmodulin 1	0.0329162	0.0345577	0.548023	0.606361
chr12:100205695:C	C/T	YES	ENSMUSG00000001175	Calm1	calmodulin 1	0.132837	0.127233	0.431554	0.597179
chr12:100206115:C	C/T	YES	ENSMUSG00000001175	Calm1	calmodulin 1	0.00376409	0.0116966	0.759547	0.0759082
chr12:100206123:C	C/T	YES	ENSMUSG00000001175	Calm1	calmodulin 1	0.0244163	0.0261686	0.815203	0.641838
chr12:100206131:C	C/T	YES	ENSMUSG00000001175	Calm1	calmodulin 1	0.0106615	0.00828626	0.737874	0.323929
chr12:100206139:C	C/T	YES	ENSMUSG00000001175	Calm1	calmodulin 1	0.00459429	0.0116176	0.837034	0.127393
chr12:100203664:C	C/T	NO	ENSMUSG00000001175	Calm1	calmodulin 1	0.02792	0.0396378	0.950271	0.0258057
chr12:100206214:C	C/T	NO	ENSMUSG00000001175	Calm1	calmodulin 1	0.0917172	0.102976	0.509961	0.919001
chr12:100206440:C	C/T	NO	ENSMUSG00000001175	Calm1	calmodulin 1	0.00524905	0.0132117	0.147806	0.00494149
chr12:100206562:C	C/T	NO	ENSMUSG00000001175	Calm1	calmodulin 1	0.0114911	0.017027	0.566536	0.344645
chr12:100207042:C	C/T	NO	ENSMUSG00000001175	Calm1	calmodulin 1	0.00240347	0.010514	0.274444	0.0311404
chr12:100207290:C	C/T	NO	ENSMUSG00000001175	Calm1	calmodulin 1	0.666373	0.697053	0.525371	0.566277
chr12:100207655:C	C/T	NO	ENSMUSG00000001175	Calm1	calmodulin 1	0.0205171	0.0149839	0.0912967	0.250556
chr12:100208513:C	C/T	NO	ENSMUSG00000001175	Calm1	calmodulin 1	0.064086	0.0477288	0.101459	0.35639
chr12:100203639:G	G/A	YES	ENSMUSG00000001175	Calm1	calmodulin 1	0.0102657	0.015139	0.903243	0.830218
chr12:100203640:G	G/A	YES	ENSMUSG00000001175	Calm1	calmodulin 1	0.00833999	0.0144384	0.855589	0.364781
chr12:100203641:G	G/A	YES	ENSMUSG00000001175	Calm1	calmodulin 1	0.0219345	0.0348056	0.539289	0.376795
chr12:100203682:G	G/A	YES	ENSMUSG00000001175	Calm1	calmodulin 1	0.0109481	0.0225253	0.552324	0.80357
chr12:100205694:G	G/A	YES	ENSMUSG00000001175	Calm1	calmodulin 1	0.173718	0.192925	0.481028	0.533084
chr12:100205696:G	G/A	YES	ENSMUSG00000001175	Calm1	calmodulin 1	0.131643	0.114235	0.498605	0.708843
chr12:100206119:G	G/A	YES	ENSMUSG00000001175	Calm1	calmodulin 1	0.0133531	0.0123419	0.0547171	0.593985
chr12:100206130:G	G/A	YES	ENSMUSG00000001175	Calm1	calmodulin 1	0.0437933	0.0432523	0.213501	0.640183
chr12:100206132:G	G/A	YES	ENSMUSG00000001175	Calm1	calmodulin 1	0.0714686	0.0691205	0.393943	0.00347499
chr12:100206153:G	G/A	YES	ENSMUSG00000001175	Calm1	calmodulin 1	0.0366331	0.0432389	0.7112	0.512583
chr12:100206170:G	G/A	YES	ENSMUSG00000001175	Calm1	calmodulin 1	0.0208636	0.0131858	0.702345	0.721732
chr12:100206212:G	G/A	YES	ENSMUSG00000001175	Calm1	calmodulin 1	0.0436309	0.0517967	0.734269	0.469709
chr12:100206215:G	G/A	YES	ENSMUSG00000001175	Calm1	calmodulin 1	0.0106659	0.0284489	0.101592	0.0192083
chr12:100206504:G	G/A	YES	ENSMUSG00000001175	Calm1	calmodulin 1	4.19276	4.08389	0.579495	0.658576
chr12:100206514:G	G/A	YES	ENSMUSG00000001175	Calm1	calmodulin 1	0.196772	0.201256	0.717739	0.238532
chr12:100206550:G	G/A	YES	ENSMUSG00000001175	Calm1	calmodulin 1	0.0140468	0.0280916	0.620247	0.0634091
chr12:100206731:G	G/A	YES	ENSMUSG00000001175	Calm1	calmodulin 1	0.0148047	0.0252698	0.120799	0.179348
chr12:100206732:G	G/A	YES	ENSMUSG00000001175	Calm1	calmodulin 1	0.330021	0.305555	0.74373	0.165564
chr12:100206796:G	G/A	YES	ENSMUSG00000001175	Calm1	calmodulin 1	0.00406141	0.0147895	0.0816522	0.0456714
chr12:100206804:G	G/A	YES	ENSMUSG00000001175	Calm1	calmodulin 1	2.85003	2.72808	0.165382	0.301137
chr12:100206931:G	G/A	YES	ENSMUSG00000001175	Calm1	calmodulin 1	0.0558056	0.046813	0.110296	0.592384
chr12:100206932:G	G/A	YES	ENSMUSG00000001175	Calm1	calmodulin 1	0.0921888	0.0761392	0.400753	0.106772
chr12:100206987:G	G/A	YES	ENSMUSG00000001175	Calm1	calmodulin 1	0.00714133	0.0148229	0.203452	0.383217
chr12:100207001:G	G/A	YES	ENSMUSG00000001175	Calm1	calmodulin 1	0.00556694	0.0150416	0.31702	0.00329867
chr12:100207029:G	G/A	YES	ENSMUSG00000001175	Calm1	calmodulin 1	0.0144854	0.0104091	0.874423	0.560037
chr12:100207352:G	G/A	YES	ENSMUSG00000001175	Calm1	calmodulin 1	0.0986466	0.117245	0.741268	0.550054
chr12:100207654:G	G/A	YES	ENSMUSG00000001175	Calm1	calmodulin 1	0.151577	0.137649	0.336892	0.668238
chr12:100207657:G	G/A	YES	ENSMUSG00000001175	Calm1	calmodulin 1	0.0347753	0.0570674	0.123786	0.304996
chr12:100207658:G	G/A	YES	ENSMUSG00000001175	Calm1	calmodulin 1	0.0657876	0.0674059	0.517106	0.795253
chr12:100208072:G	G/A	YES	ENSMUSG00000001175	Calm1	calmodulin 1	0.0975876	0.0898546	0.419687	0.641838
chr12:100208073:G	G/A	YES	ENSMUSG00000001175	Calm1	calmodulin 1	0.177029	0.155325	0.640511	0.873568
chr12:100208379:G	G/A	YES	ENSMUSG00000001175	Calm1	calmodulin 1	0.0695677	0.0860237	0.86525	0.108667
chr12:100208383:G	G/A	YES	ENSMUSG00000001175	Calm1	calmodulin 1	0.0718048	0.0664671	0.631615	0.283789
chr12:100208384:G	G/A	YES	ENSMUSG00000001175	Calm1	calmodulin 1	0.0512718	0.0806709	0.72302	0.0678174
chr12:100206628:G	G/A	NO	ENSMUSG00000001175	Calm1	calmodulin 1	0.0368973	0.034493	0.178324	0.823747
chr12:100207112:G	G/A	NO	ENSMUSG00000001175	Calm1	calmodulin 1	0.0436532	0.0447331	0.507267	0.887772
chr12:100207418:G	G/C	NO	ENSMUSG00000001175	Calm1	calmodulin 1	0.135329	0.169694	0.179138	0.308831
chr12:100208586:G	G/C	NO	ENSMUSG00000001175	Calm1	calmodulin 1	7.47206	9.8379	0.00017773	0.351132
chr12:100205709:T	T/A	YES	ENSMUSG00000001175	Calm1	calmodulin 1	0.0320687	0.0485654	0.563344	0.336211
chr12:100206169:T	T/A	YES	ENSMUSG00000001175	Calm1	calmodulin 1	0.0499876	0.0688273	0.0508941	0.793668
chr12:100206434:T	T/A	YES	ENSMUSG00000001175	Calm1	calmodulin 1	0.376118	0.354572	0.212746	0.738077
chr12:100207032:T	T/A	YES	ENSMUSG00000001175	Calm1	calmodulin 1	0.34597	0.358108	0.183328	0.798216
chr12:100206975:T	T/A	NO	ENSMUSG00000001175	Calm1	calmodulin 1	0.0329568	0.032377	0.541659	0.627155
chr12:100199679:T	T/C	YES	ENSMUSG00000001175	Calm1	calmodulin 1	0.0355066	0.0281088	0.119908	0.988219
chr12:100199687:T	T/C	YES	ENSMUSG00000001175	Calm1	calmodulin 1	0.0339629	0.0200337	0.218794	0.928313
chr12:100206118:T	T/C	YES	ENSMUSG00000001175	Calm1	calmodulin 1	0.22392	0.208827	0.677549	0.742973
chr12:100206129:T	T/C	YES	ENSMUSG00000001175	Calm1	calmodulin 1	0.0739696	0.0883293	0.331365	0.937407
chr12:100206150:T	T/C	YES	ENSMUSG00000001175	Calm1	calmodulin 1	0.0269652	0.0368559	0.496019	0.541592
chr12:100206561:T	T/C	YES	ENSMUSG00000001175	Calm1	calmodulin 1	0.0156756	0.0103939	0.461602	0.399007
chr12:100206589:T	T/C	YES	ENSMUSG00000001175	Calm1	calmodulin 1	0.172678	0.129375	0.260102	0.284896
chr12:100206603:T	T/C	YES	ENSMUSG00000001175	Calm1	calmodulin 1	0.0558903	0.0617693	0.398996	0.985209
chr12:100206607:T	T/C	YES	ENSMUSG00000001175	Calm1	calmodulin 1	0.0590205	0.0594018	0.600298	0.264049
chr12:100206613:T	T/C	YES	ENSMUSG00000001175	Calm1	calmodulin 1	0.0540751	0.0568243	0.43679	0.954746
chr12:100206729:T	T/C	YES	ENSMUSG00000001175	Calm1	calmodulin 1	0.00584681	0.0151998	0.884048	0.158696
chr12:100206775:T	T/C	YES	ENSMUSG00000001175	Calm1	calmodulin 1	0.115029	0.111183	0.835222	0.981862
chr12:100206861:T	T/C	YES	ENSMUSG00000001175	Calm1	calmodulin 1	0.0181019	0.0270535	0.0802067	0.986893
chr12:100206906:T	T/C	YES	ENSMUSG00000001175	Calm1	calmodulin 1	0.271691	0.246385	0.0670911	0.748651
chr12:100206967:T	T/C	YES	ENSMUSG00000001175	Calm1	calmodulin 1	0.0900362	0.0928335	0.908458	0.757217
chr12:100206986:T	T/C	YES	ENSMUSG00000001175	Calm1	calmodulin 1	0.112591	0.112098	0.0253867	0.895715
chr12:100207170:T	T/C	YES	ENSMUSG00000001175	Calm1	calmodulin 1	0.551728	0.561675	0.763961	0.409549
chr12:100207289:T	T/C	YES	ENSMUSG00000001175	Calm1	calmodulin 1	0.216182	0.24185	0.148468	0.991308
chr12:100207320:T	T/C	YES	ENSMUSG00000001175	Calm1	calmodulin 1	0.219429	0.21163	0.476369	0.815961
chr12:100207925:T	T/C	YES	ENSMUSG00000001175	Calm1	calmodulin 1	0.0435144	0.017182	0.0645283	0.241033
chr12:100208129:T	T/C	YES	ENSMUSG00000001175	Calm1	calmodulin 1	0.0240995	0.0241926	0.675619	0.578781
chr12:100208138:T	T/C	YES	ENSMUSG00000001175	Calm1	calmodulin 1	0.0389775	0.0416167	0.820516	0.78701
chr12:100208160:T	T/C	YES	ENSMUSG00000001175	Calm1	calmodulin 1	0.0226478	0.0366189	0.867899	0.330136
chr12:100208416:T	T/C	YES	ENSMUSG00000001175	Calm1	calmodulin 1	0.0308815	0.0329393	0.982638	0.968927
chr12:100208558:T	T/C	YES	ENSMUSG00000001175	Calm1	calmodulin 1	0.183417	0.168021	0.767927	0.721912
chr12:100208790:T	T/C	YES	ENSMUSG00000001175	Calm1	calmodulin 1	0.0507609	0.0712678	0.705049	0.122553
chr12:100208804:T	T/C	YES	ENSMUSG00000001175	Calm1	calmodulin 1	0.557711	0.487412	0.152303	0.981963
chr12:100208831:T	T/C	YES	ENSMUSG00000001175	Calm1	calmodulin 1	0.0503765	0.0881754	0.435545	0.153623
chr12:100203612:T	T/C	NO	ENSMUSG00000001175	Calm1	calmodulin 1	0.0335726	0.0319989	0.998906	0.556742
chr12:100203707:T	T/C	NO	ENSMUSG00000001175	Calm1	calmodulin 1	0.0869096	0.0896313	0.202471	0.489509
chr12:100206208:T	T/C	NO	ENSMUSG00000001175	Calm1	calmodulin 1	0.0352681	0.0502055	0.248935	0.571642
chr12:100206437:T	T/C	NO	ENSMUSG00000001175	Calm1	calmodulin 1	0.0434018	0.0421468	0.179806	0.610814
chr12:100207048:T	T/C	NO	ENSMUSG00000001175	Calm1	calmodulin 1	0.0216641	0.00969393	0.107229	0.521448
chr12:100207228:T	T/C	NO	ENSMUSG00000001175	Calm1	calmodulin 1	0.0260553	0.0341152	0.928787	0.188778
chr12:100207571:T	T/C	NO	ENSMUSG00000001175	Calm1	calmodulin 1	0.239437	0.243833	0.905994	0.824415
chr12:100207653:T	T/C	NO	ENSMUSG00000001175	Calm1	calmodulin 1	0.586477	0.490143	0.145871	0.0313542
chr12:100208070:T	T/C	NO	ENSMUSG00000001175	Calm1	calmodulin 1	0.223424	0.249457	0.0922886	0.276491
chr12:100208681:T	T/C	NO	ENSMUSG00000001175	Calm1	calmodulin 1	0.272092	0.273444	0.832556	0.908214
chr12:100203686:T	T/G	NO	ENSMUSG00000001175	Calm1	calmodulin 1	0.0743907	0.0766498	0.30266	0.706832
chr17:87433711:A	A/C	YES	ENSMUSG00000036438	Calm2	calmodulin 2	0.423534	0.434749	0.418831	0.921125
chr17:87433725:A	A/C	YES	ENSMUSG00000036438	Calm2	calmodulin 2	0.0962879	0.0749392	0.247018	0.134588
chr17:87433757:A	A/C	YES	ENSMUSG00000036438	Calm2	calmodulin 2	0.0479809	0.0813184	0.00891153	0.0257012
chr17:87433780:A	A/C	YES	ENSMUSG00000036438	Calm2	calmodulin 2	0.214251	0.217659	0.32104	0.183869
chr17:87433806:A	A/C	YES	ENSMUSG00000036438	Calm2	calmodulin 2	0.024949	0.0270782	0.26586	0.542867
chr17:87433974:A	A/C	YES	ENSMUSG00000036438	Calm2	calmodulin 2	0.0173136	0.0166357	0.156228	0.697195
chr17:87433975:A	A/C	YES	ENSMUSG00000036438	Calm2	calmodulin 2	0.274329	0.266607	0.446017	0.934758
chr17:87435199:A	A/C	YES	ENSMUSG00000036438	Calm2	calmodulin 2	0.0941623	0.124164	0.0618769	0.0662479
chr17:87435203:A	A/C	YES	ENSMUSG00000036438	Calm2	calmodulin 2	0.0183766	0.0125572	0.395031	0.523261
chr17:87435614:A	A/C	YES	ENSMUSG00000036438	Calm2	calmodulin 2	0.0563945	0.0563508	0.839502	0.326799
chr17:87435621:A	A/C	YES	ENSMUSG00000036438	Calm2	calmodulin 2	0.0246301	0.0183908	0.116793	0.541578
chr17:87435688:A	A/C	YES	ENSMUSG00000036438	Calm2	calmodulin 2	0.0296839	0.042069	0.402946	0.0835842
chr17:87433564:A	A/C	NO	ENSMUSG00000036438	Calm2	calmodulin 2	0.144608	0.143771	0.941455	0.728206
chr17:87433659:A	A/G	YES	ENSMUSG00000036438	Calm2	calmodulin 2	0.0657947	0.0449762	0.0373041	0.11547
chr17:87433663:A	A/G	YES	ENSMUSG00000036438	Calm2	calmodulin 2	0.0482632	0.0380683	0.281224	0.574741
chr17:87433665:A	A/G	YES	ENSMUSG00000036438	Calm2	calmodulin 2	0.0156722	0.0149645	0.232751	0.988159
chr17:87433677:A	A/G	YES	ENSMUSG00000036438	Calm2	calmodulin 2	0.0859039	0.1027	0.0550225	0.424227
chr17:87433699:A	A/G	YES	ENSMUSG00000036438	Calm2	calmodulin 2	0.274906	0.275947	0.841317	0.10584
chr17:87433736:A	A/G	YES	ENSMUSG00000036438	Calm2	calmodulin 2	0.254289	0.222238	0.151213	0.561729
chr17:87433748:A	A/G	YES	ENSMUSG00000036438	Calm2	calmodulin 2	0.150472	0.123528	0.0308062	0.413703
chr17:87433753:A	A/G	YES	ENSMUSG00000036438	Calm2	calmodulin 2	0.222712	0.273362	0.00922574	0.106139
chr17:87433782:A	A/G	YES	ENSMUSG00000036438	Calm2	calmodulin 2	0.401205	0.446461	0.0885538	0.305734
chr17:87435087:A	A/G	YES	ENSMUSG00000036438	Calm2	calmodulin 2	0.288291	0.272259	0.378672	0.172424
chr17:87435092:A	A/G	YES	ENSMUSG00000036438	Calm2	calmodulin 2	0.32704	0.303452	0.256223	0.909138
chr17:87435120:A	A/G	YES	ENSMUSG00000036438	Calm2	calmodulin 2	0.0408433	0.0272239	0.170076	0.466685
chr17:87435128:A	A/G	YES	ENSMUSG00000036438	Calm2	calmodulin 2	0.0092759	0.00805557	0.25017	0.80701
chr17:87435140:A	A/G	YES	ENSMUSG00000036438	Calm2	calmodulin 2	0.0193046	0.0353422	0.385077	0.0360093
chr17:87435179:A	A/G	YES	ENSMUSG00000036438	Calm2	calmodulin 2	0.140964	0.137908	0.825772	0.975767
chr17:87435191:A	A/G	YES	ENSMUSG00000036438	Calm2	calmodulin 2	0.311627	0.315564	0.649028	0.610151
chr17:87435671:A	A/G	YES	ENSMUSG00000036438	Calm2	calmodulin 2	0.103889	0.0922275	0.0449026	0.243352
chr17:87435798:A	A/G	YES	ENSMUSG00000036438	Calm2	calmodulin 2	0.0282742	0.0171029	0.152782	0.230513
chr17:87435823:A	A/G	YES	ENSMUSG00000036438	Calm2	calmodulin 2	0.0231301	0.0250585	0.745797	0.78701
chr17:87433604:A	A/G	NO	ENSMUSG00000036438	Calm2	calmodulin 2	0.376475	0.477111	0.0015462	0.193063
chr17:87433889:A	A/G	NO	ENSMUSG00000036438	Calm2	calmodulin 2	0.127684	0.100569	0.319913	0.533217
chr17:87435894:A	A/G	NO	ENSMUSG00000036438	Calm2	calmodulin 2	0.258233	0.252819	0.976906	0.508074
chr17:87433631:A	A/T	YES	ENSMUSG00000036438	Calm2	calmodulin 2	0.0198549	0.0193103	0.716531	0.910444
chr17:87433645:A	A/T	YES	ENSMUSG00000036438	Calm2	calmodulin 2	0.110436	0.0965197	0.774136	0.300538
chr17:87433796:A	A/T	YES	ENSMUSG00000036438	Calm2	calmodulin 2	0.582704	0.621304	0.0730475	0.776762
chr17:87433824:A	A/T	YES	ENSMUSG00000036438	Calm2	calmodulin 2	0.345884	0.305799	0.172245	0.810052
chr17:87433852:A	A/T	YES	ENSMUSG00000036438	Calm2	calmodulin 2	0.0160953	0.0316964	0.0717735	0.0347477
chr17:87433853:A	A/T	YES	ENSMUSG00000036438	Calm2	calmodulin 2	0.343103	0.360059	0.0487032	0.480871
chr17:87433872:A	A/T	YES	ENSMUSG00000036438	Calm2	calmodulin 2	0.0328979	0.0193422	0.0211831	0.326089
chr17:87433873:A	A/T	YES	ENSMUSG00000036438	Calm2	calmodulin 2	0.242496	0.241225	0.788703	0.622681
chr17:87433912:A	A/T	YES	ENSMUSG00000036438	Calm2	calmodulin 2	0.157748	0.125768	0.161663	0.10837
chr17:87433914:A	A/T	YES	ENSMUSG00000036438	Calm2	calmodulin 2	0.0399477	0.0303499	0.179449	0.262616
chr17:87435631:A	A/T	YES	ENSMUSG00000036438	Calm2	calmodulin 2	0.0124967	0.00879133	0.574885	0.709714
chr17:87435632:A	A/T	YES	ENSMUSG00000036438	Calm2	calmodulin 2	0.109524	0.0897056	0.287547	0.39369
chr17:87433561:A	A/T	NO	ENSMUSG00000036438	Calm2	calmodulin 2	0.077548	0.0721579	0.519677	0.450704
chr17:87433701:A	A/T	NO	ENSMUSG00000036438	Calm2	calmodulin 2	0.0341389	0.0324074	0.561637	0.567855
chr17:87435173:A	A/T	NO	ENSMUSG00000036438	Calm2	calmodulin 2	0.182855	0.186824	0.985402	0.653022
chr17:87435811:A	A/T	NO	ENSMUSG00000036438	Calm2	calmodulin 2	0.0112583	0.0109499	0.761954	0.677475
chr17:87433743:C	C/T	YES	ENSMUSG00000036438	Calm2	calmodulin 2	0.0815303	0.073106	0.132397	0.314719
chr17:87433744:C	C/T	YES	ENSMUSG00000036438	Calm2	calmodulin 2	0.0143047	0.012402	0.312066	0.993784
chr17:87433747:C	C/T	YES	ENSMUSG00000036438	Calm2	calmodulin 2	0.0229817	0.01697	0.0500956	0.251884
chr17:87433783:C	C/T	YES	ENSMUSG00000036438	Calm2	calmodulin 2	0.0250068	0.0269716	0.209633	0.953169
chr17:87435097:C	C/T	YES	ENSMUSG00000036438	Calm2	calmodulin 2	0.098819	0.100402	0.527166	0.750876
chr17:87435098:C	C/T	YES	ENSMUSG00000036438	Calm2	calmodulin 2	0.0494687	0.0492035	0.896341	0.870919
chr17:87435099:C	C/T	YES	ENSMUSG00000036438	Calm2	calmodulin 2	0.0334531	0.015304	0.0699386	0.0462158
chr17:87435100:C	C/T	YES	ENSMUSG00000036438	Calm2	calmodulin 2	0.0731581	0.0941284	0.353629	0.602654
chr17:87435115:C	C/T	YES	ENSMUSG00000036438	Calm2	calmodulin 2	0.036868	0.0448639	0.952172	0.113852
chr17:87435139:C	C/T	YES	ENSMUSG00000036438	Calm2	calmodulin 2	0.0207001	0.0238462	0.823239	0.449177
chr17:87435669:C	C/T	YES	ENSMUSG00000036438	Calm2	calmodulin 2	0.0152387	0.00972603	0.244234	0.519867
chr17:87435867:C	C/T	YES	ENSMUSG00000036438	Calm2	calmodulin 2	0.0275205	0.0272951	0.246204	0.466907
chr17:87435869:C	C/T	YES	ENSMUSG00000036438	Calm2	calmodulin 2	0.0277225	0.0248255	0.175268	0.567855
chr17:87435870:C	C/T	YES	ENSMUSG00000036438	Calm2	calmodulin 2	0.0476452	0.050746	0.975439	0.22446
chr17:87435873:C	C/T	YES	ENSMUSG00000036438	Calm2	calmodulin 2	0.0204795	0.0168549	0.228364	0.358416
chr17:87435896:C	C/T	YES	ENSMUSG00000036438	Calm2	calmodulin 2	0.0769869	0.0960192	0.168957	0.503246
chr17:87435897:C	C/T	YES	ENSMUSG00000036438	Calm2	calmodulin 2	0.0188265	0.0230958	0.599339	0.982371
chr17:87433650:C	C/T	NO	ENSMUSG00000036438	Calm2	calmodulin 2	0.40107	0.379193	0.572872	0.195771
chr17:87433655:G	G/A	YES	ENSMUSG00000036438	Calm2	calmodulin 2	0.0322317	0.0385488	0.442367	0.235932
chr17:87433726:G	G/A	YES	ENSMUSG00000036438	Calm2	calmodulin 2	0.947046	0.899239	0.637844	0.188307
chr17:87433740:G	G/A	YES	ENSMUSG00000036438	Calm2	calmodulin 2	0.0918462	0.089133	0.292061	0.911892
chr17:87433751:G	G/A	YES	ENSMUSG00000036438	Calm2	calmodulin 2	0.0214063	0.0237295	0.765638	0.625498
chr17:87433776:G	G/A	YES	ENSMUSG00000036438	Calm2	calmodulin 2	0.0862548	0.0597555	0.106869	0.117933
chr17:87433887:G	G/A	YES	ENSMUSG00000036438	Calm2	calmodulin 2	0.0090495	0.0116211	0.558197	0.43847
chr17:87433938:G	G/A	YES	ENSMUSG00000036438	Calm2	calmodulin 2	0.0666006	0.0636882	0.628494	0.975154
chr17:87433939:G	G/A	YES	ENSMUSG00000036438	Calm2	calmodulin 2	0.0399621	0.0482432	0.457835	0.816208
chr17:87433940:G	G/A	YES	ENSMUSG00000036438	Calm2	calmodulin 2	0.0106522	0.0225763	0.328554	0.417482
chr17:87433941:G	G/A	YES	ENSMUSG00000036438	Calm2	calmodulin 2	0.0235328	0.0375807	0.23652	0.242925
chr17:87433942:G	G/A	YES	ENSMUSG00000036438	Calm2	calmodulin 2	0.0279879	0.0467771	0.278315	0.0673271
chr17:87435107:G	G/A	YES	ENSMUSG00000036438	Calm2	calmodulin 2	0.017938	0.0188475	0.871993	0.278936
chr17:87435206:G	G/A	YES	ENSMUSG00000036438	Calm2	calmodulin 2	0.0993352	0.110571	0.566106	0.525297
chr17:87435835:G	G/A	YES	ENSMUSG00000036438	Calm2	calmodulin 2	0.020204	0.0138416	0.509914	0.71751
chr17:87435872:G	G/A	YES	ENSMUSG00000036438	Calm2	calmodulin 2	0.0170258	0.0173794	0.380855	0.8158
chr17:87435900:G	G/A	YES	ENSMUSG00000036438	Calm2	calmodulin 2	0.0324622	0.0262785	0.763432	0.800233
chr17:87435650:G	G/A	NO	ENSMUSG00000036438	Calm2	calmodulin 2	0.0158892	0.0129726	0.686996	0.806451
chr17:87433935:G	G/C	YES	ENSMUSG00000036438	Calm2	calmodulin 2	0.413621	0.302786	0.442562	0.641986
chr17:87433936:G	G/C	YES	ENSMUSG00000036438	Calm2	calmodulin 2	0.331183	0.253944	0.872362	0.269065
chr17:87433937:G	G/C	YES	ENSMUSG00000036438	Calm2	calmodulin 2	0.113809	0.105707	0.968556	0.874549
chr17:87435701:G	G/C	YES	ENSMUSG00000036438	Calm2	calmodulin 2	0.0850698	0.0843256	0.734901	0.821098
chr17:87435816:G	G/C	YES	ENSMUSG00000036438	Calm2	calmodulin 2	0.0253653	0.0227249	0.348955	0.605595
chr17:87435865:G	G/C	YES	ENSMUSG00000036438	Calm2	calmodulin 2	0.0237838	0.0185297	0.239723	0.558916
chr17:87435889:G	G/C	YES	ENSMUSG00000036438	Calm2	calmodulin 2	0.0256888	0.0166125	0.747341	0.301312
chr17:87433583:G	G/C	NO	ENSMUSG00000036438	Calm2	calmodulin 2	0.187178	0.153291	0.419679	0.0535057
chr17:87433648:G	G/C	NO	ENSMUSG00000036438	Calm2	calmodulin 2	0.286201	0.260168	0.363842	0.221364
chr17:87433781:G	G/C	NO	ENSMUSG00000036438	Calm2	calmodulin 2	0.0415931	0.0588431	0.0638159	0.178559
chr17:87435095:G	G/C	NO	ENSMUSG00000036438	Calm2	calmodulin 2	0.0443874	0.0532128	0.696179	0.58928
chr17:87433719:T	T/A	YES	ENSMUSG00000036438	Calm2	calmodulin 2	0.132045	0.136351	0.823854	0.945866
chr17:87433549:T	T/C	YES	ENSMUSG00000036438	Calm2	calmodulin 2	0.0472355	0.0363669	0.868951	0.653731
chr17:87433560:T	T/C	YES	ENSMUSG00000036438	Calm2	calmodulin 2	0.0167754	0.0209312	0.0929076	0.526755
chr17:87433584:T	T/C	YES	ENSMUSG00000036438	Calm2	calmodulin 2	0.228896	0.184349	0.069651	0.313311
chr17:87433643:T	T/C	YES	ENSMUSG00000036438	Calm2	calmodulin 2	0.080451	0.072105	0.800916	0.834361
chr17:87433647:T	T/C	YES	ENSMUSG00000036438	Calm2	calmodulin 2	0.0558083	0.0431239	0.0688286	0.484407
chr17:87433649:T	T/C	YES	ENSMUSG00000036438	Calm2	calmodulin 2	0.240334	0.224345	0.460651	0.847525
chr17:87433656:T	T/C	YES	ENSMUSG00000036438	Calm2	calmodulin 2	0.237774	0.247928	0.556054	0.329454
chr17:87433694:T	T/C	YES	ENSMUSG00000036438	Calm2	calmodulin 2	0.0205325	0.0309684	0.43608	0.223889
chr17:87433697:T	T/C	YES	ENSMUSG00000036438	Calm2	calmodulin 2	0.0372615	0.0251825	0.156093	0.251136
chr17:87433739:T	T/C	YES	ENSMUSG00000036438	Calm2	calmodulin 2	0.0169875	0.00965036	0.815506	0.330033
chr17:87433750:T	T/C	YES	ENSMUSG00000036438	Calm2	calmodulin 2	0.0251711	0.0231314	0.78533	0.61914
chr17:87433777:T	T/C	YES	ENSMUSG00000036438	Calm2	calmodulin 2	0.0204901	0.0202359	0.839357	0.768941
chr17:87433820:T	T/C	YES	ENSMUSG00000036438	Calm2	calmodulin 2	0.0711992	0.0546331	0.024875	0.199086
chr17:87433860:T	T/C	YES	ENSMUSG00000036438	Calm2	calmodulin 2	0.302943	0.361504	0.00133578	0.425122
chr17:87433886:T	T/C	YES	ENSMUSG00000036438	Calm2	calmodulin 2	0.0700956	0.0653032	0.904893	0.488617
chr17:87433911:T	T/C	YES	ENSMUSG00000036438	Calm2	calmodulin 2	0.0107196	0.0134238	0.765233	0.23817
chr17:87433915:T	T/C	YES	ENSMUSG00000036438	Calm2	calmodulin 2	0.151151	0.144049	0.484472	0.527672
chr17:87433926:T	T/C	YES	ENSMUSG00000036438	Calm2	calmodulin 2	0.155903	0.168353	0.543442	0.15833
chr17:87435086:T	T/C	YES	ENSMUSG00000036438	Calm2	calmodulin 2	0.105395	0.0862847	0.272246	0.457745
chr17:87435090:T	T/C	YES	ENSMUSG00000036438	Calm2	calmodulin 2	0.103934	0.0744507	0.0130359	0.235071
chr17:87435096:T	T/C	YES	ENSMUSG00000036438	Calm2	calmodulin 2	0.32024	0.294477	0.342346	0.0627401
chr17:87435102:T	T/C	YES	ENSMUSG00000036438	Calm2	calmodulin 2	0.0386448	0.0320517	0.704183	0.845764
chr17:87435108:T	T/C	YES	ENSMUSG00000036438	Calm2	calmodulin 2	0.0229449	0.020401	0.532013	0.825762
chr17:87435110:T	T/C	YES	ENSMUSG00000036438	Calm2	calmodulin 2	0.00857406	0.0143346	0.607024	0.0414926
chr17:87435113:T	T/C	YES	ENSMUSG00000036438	Calm2	calmodulin 2	0.0545156	0.0554772	0.374727	0.840557
chr17:87435114:T	T/C	YES	ENSMUSG00000036438	Calm2	calmodulin 2	0.155156	0.116767	0.0144247	0.189754
chr17:87435129:T	T/C	YES	ENSMUSG00000036438	Calm2	calmodulin 2	0.0626406	0.0756035	0.0158719	0.213015
chr17:87435164:T	T/C	YES	ENSMUSG00000036438	Calm2	calmodulin 2	0.0134251	0.0140573	0.52457	0.387538
chr17:87435174:T	T/C	YES	ENSMUSG00000036438	Calm2	calmodulin 2	0.0332566	0.0338208	0.915227	0.627155
chr17:87435188:T	T/C	YES	ENSMUSG00000036438	Calm2	calmodulin 2	0.0689899	0.0743753	0.630251	0.333239
chr17:87435204:T	T/C	YES	ENSMUSG00000036438	Calm2	calmodulin 2	0.0515171	0.0397532	0.0781566	0.697939
chr17:87435205:T	T/C	YES	ENSMUSG00000036438	Calm2	calmodulin 2	0.584618	0.563018	0.780328	0.457781
chr17:87435622:T	T/C	YES	ENSMUSG00000036438	Calm2	calmodulin 2	0.437601	0.425071	0.691531	0.92441
chr17:87435641:T	T/C	YES	ENSMUSG00000036438	Calm2	calmodulin 2	0.125126	0.109665	0.286372	0.478533
chr17:87435645:T	T/C	YES	ENSMUSG00000036438	Calm2	calmodulin 2	0.128935	0.0919818	0.0133659	0.0562548
chr17:87435647:T	T/C	YES	ENSMUSG00000036438	Calm2	calmodulin 2	0.117511	0.0953544	0.0231934	0.701585
chr17:87435649:T	T/C	YES	ENSMUSG00000036438	Calm2	calmodulin 2	0.152552	0.143729	0.314819	0.264353
chr17:87435651:T	T/C	YES	ENSMUSG00000036438	Calm2	calmodulin 2	0.147208	0.124872	0.104579	0.903574
chr17:87435664:T	T/C	YES	ENSMUSG00000036438	Calm2	calmodulin 2	0.110016	0.100316	0.0665554	0.413117
chr17:87435666:T	T/C	YES	ENSMUSG00000036438	Calm2	calmodulin 2	0.118334	0.098929	0.0651622	0.335181
chr17:87435700:T	T/C	YES	ENSMUSG00000036438	Calm2	calmodulin 2	0.261887	0.251654	0.955447	0.403729
chr17:87435702:T	T/C	YES	ENSMUSG00000036438	Calm2	calmodulin 2	0.487857	0.491265	0.880658	0.35842
chr17:87435820:T	T/C	YES	ENSMUSG00000036438	Calm2	calmodulin 2	0.0238318	0.0282703	0.528224	0.802542
chr17:87435825:T	T/C	YES	ENSMUSG00000036438	Calm2	calmodulin 2	0.06403	0.0629264	0.702913	0.968176
chr17:87435826:T	T/C	YES	ENSMUSG00000036438	Calm2	calmodulin 2	0.0639394	0.0572582	0.840135	0.685955
chr17:87435836:T	T/C	YES	ENSMUSG00000036438	Calm2	calmodulin 2	0.417029	0.404265	0.690857	0.285624
chr17:87435866:T	T/C	YES	ENSMUSG00000036438	Calm2	calmodulin 2	0.0503804	0.0590238	0.791385	0.328545
chr17:87435874:T	T/C	YES	ENSMUSG00000036438	Calm2	calmodulin 2	0.0298338	0.0194959	0.208981	0.527058
chr17:87435895:T	T/C	YES	ENSMUSG00000036438	Calm2	calmodulin 2	0.166994	0.157763	0.943737	0.474622
chr17:87435901:T	T/C	YES	ENSMUSG00000036438	Calm2	calmodulin 2	0.0273346	0.0361186	0.69806	0.157638
chr7:16915513:A	A/C	YES	ENSMUSG00000019370	Calm3	calmodulin 3	0.995066	0.80915	0.615066	0.750982
chr7:16915539:A	A/C	YES	ENSMUSG00000019370	Calm3	calmodulin 3	0.133195	0.129487	0.906634	0.901927
chr7:16916565:A	A/C	YES	ENSMUSG00000019370	Calm3	calmodulin 3	0.233904	0.223017	0.806277	0.450322
chr7:16916681:A	A/C	YES	ENSMUSG00000019370	Calm3	calmodulin 3	0.141922	0.151948	0.413196	0.168042
chr7:16916687:A	A/C	YES	ENSMUSG00000019370	Calm3	calmodulin 3	0.0195973	0.032705	0.197505	0.18067
chr7:16916734:A	A/C	YES	ENSMUSG00000019370	Calm3	calmodulin 3	0.101784	0.11298	0.603229	0.607256
chr7:16916751:A	A/C	YES	ENSMUSG00000019370	Calm3	calmodulin 3	0.049322	0.0502985	0.747201	0.84412
chr7:16916758:A	A/C	YES	ENSMUSG00000019370	Calm3	calmodulin 3	0.278653	0.252855	0.392241	0.357116
chr7:16916784:A	A/C	YES	ENSMUSG00000019370	Calm3	calmodulin 3	0.0143385	0.0105341	0.479027	0.278936
chr7:16916793:A	A/C	YES	ENSMUSG00000019370	Calm3	calmodulin 3	0.0253993	0.0317906	0.171686	0.874585
chr7:16916866:A	A/C	YES	ENSMUSG00000019370	Calm3	calmodulin 3	0.0647398	0.0742911	0.0343494	0.448902
chr7:16916867:A	A/C	YES	ENSMUSG00000019370	Calm3	calmodulin 3	0.494483	0.472951	0.380928	0.644805
chr7:16916878:A	A/C	YES	ENSMUSG00000019370	Calm3	calmodulin 3	0.163579	0.146045	0.265116	0.409931
chr7:16917179:A	A/C	YES	ENSMUSG00000019370	Calm3	calmodulin 3	0.0996591	0.0980254	0.512157	0.457894
chr7:16917187:A	A/C	YES	ENSMUSG00000019370	Calm3	calmodulin 3	0.0995505	0.114858	0.353068	0.332269
chr7:16917198:A	A/C	YES	ENSMUSG00000019370	Calm3	calmodulin 3	0.180866	0.168898	0.918855	0.262878
chr7:16915519:A	A/G	YES	ENSMUSG00000019370	Calm3	calmodulin 3	0.564556	0.565003	0.84654	0.312535
chr7:16915537:A	A/G	YES	ENSMUSG00000019370	Calm3	calmodulin 3	0.0353488	0.0472521	0.183425	0.446483
chr7:16915545:A	A/G	YES	ENSMUSG00000019370	Calm3	calmodulin 3	0.366907	0.330874	0.23537	0.613206
chr7:16915551:A	A/G	YES	ENSMUSG00000019370	Calm3	calmodulin 3	0.446314	0.469991	0.334573	0.0930658
chr7:16915751:A	A/G	YES	ENSMUSG00000019370	Calm3	calmodulin 3	0.399471	0.375346	0.394541	0.816867
chr7:16915753:A	A/G	YES	ENSMUSG00000019370	Calm3	calmodulin 3	0.0107867	0.0248964	0.78963	0.160392
chr7:16915888:A	A/G	YES	ENSMUSG00000019370	Calm3	calmodulin 3	0.227918	0.227571	0.948689	0.781535
chr7:16915905:A	A/G	YES	ENSMUSG00000019370	Calm3	calmodulin 3	0.0449105	0.0333226	0.128823	0.985497
chr7:16915935:A	A/G	YES	ENSMUSG00000019370	Calm3	calmodulin 3	0.0220658	0.0159064	0.989761	0.276549
chr7:16915950:A	A/G	YES	ENSMUSG00000019370	Calm3	calmodulin 3	0.67389	0.663934	0.635725	0.787278
chr7:16916135:A	A/G	YES	ENSMUSG00000019370	Calm3	calmodulin 3	0.191963	0.205156	0.449952	0.548151
chr7:16916512:A	A/G	YES	ENSMUSG00000019370	Calm3	calmodulin 3	0.150178	0.127008	0.163057	0.740711
chr7:16916529:A	A/G	YES	ENSMUSG00000019370	Calm3	calmodulin 3	0.165377	0.165612	0.526147	0.601665
chr7:16916558:A	A/G	YES	ENSMUSG00000019370	Calm3	calmodulin 3	0.258255	0.240276	0.208592	0.0491245
chr7:16916571:A	A/G	YES	ENSMUSG00000019370	Calm3	calmodulin 3	0.00837368	0.0196191	0.65039	0.248254
chr7:16916614:A	A/G	YES	ENSMUSG00000019370	Calm3	calmodulin 3	0.00429444	0.0120356	0.0654249	0.121334
chr7:16916634:A	A/G	YES	ENSMUSG00000019370	Calm3	calmodulin 3	0.035284	0.0351828	0.338624	0.745785
chr7:16916654:A	A/G	YES	ENSMUSG00000019370	Calm3	calmodulin 3	0.068489	0.0678938	0.756514	0.293917
chr7:16916665:A	A/G	YES	ENSMUSG00000019370	Calm3	calmodulin 3	0.00523535	0.0118826	0.474683	0.368208
chr7:16916667:A	A/G	YES	ENSMUSG00000019370	Calm3	calmodulin 3	0.0206486	0.0219737	0.193335	0.870497
chr7:16916676:A	A/G	YES	ENSMUSG00000019370	Calm3	calmodulin 3	0.0347079	0.0384004	0.683736	0.887356
chr7:16916712:A	A/G	YES	ENSMUSG00000019370	Calm3	calmodulin 3	0.0474223	0.0559812	0.544088	0.413156
chr7:16916720:A	A/G	YES	ENSMUSG00000019370	Calm3	calmodulin 3	0.0656535	0.0525162	0.551011	0.355188
chr7:16916767:A	A/G	YES	ENSMUSG00000019370	Calm3	calmodulin 3	0.118975	0.127418	0.584219	0.433219
chr7:16916777:A	A/G	YES	ENSMUSG00000019370	Calm3	calmodulin 3	0.0204383	0.0177908	0.591434	0.820298
chr7:16916796:A	A/G	YES	ENSMUSG00000019370	Calm3	calmodulin 3	0.0217404	0.0268232	0.940071	0.30861
chr7:16916812:A	A/G	YES	ENSMUSG00000019370	Calm3	calmodulin 3	0.0610605	0.0705036	0.453974	0.256604
chr7:16917131:A	A/G	YES	ENSMUSG00000019370	Calm3	calmodulin 3	0.0916658	0.0935368	0.564779	0.364926
chr7:16917139:A	A/G	YES	ENSMUSG00000019370	Calm3	calmodulin 3	0.0918251	0.0863254	0.537698	0.66502
chr7:16917146:A	A/G	YES	ENSMUSG00000019370	Calm3	calmodulin 3	0.111415	0.0924294	0.101877	0.17913
chr7:16917596:A	A/G	YES	ENSMUSG00000019370	Calm3	calmodulin 3	0.619659	0.605375	0.825734	0.659517
chr7:16917617:A	A/G	YES	ENSMUSG00000019370	Calm3	calmodulin 3	0.0735445	0.0691441	0.263531	0.56205
chr7:16917648:A	A/G	YES	ENSMUSG00000019370	Calm3	calmodulin 3	0.0430553	0.0592855	0.682898	0.199941
chr7:16915807:A	A/G	NO	ENSMUSG00000019370	Calm3	calmodulin 3	0.0318133	0.0289074	0.818941	0.813407
chr7:16916057:A	A/G	NO	ENSMUSG00000019370	Calm3	calmodulin 3	0.521344	0.51871	0.761479	0.235896
chr7:16916397:A	A/G	NO	ENSMUSG00000019370	Calm3	calmodulin 3	0.373869	0.354492	0.774783	0.79707
chr7:16916709:A	A/T	YES	ENSMUSG00000019370	Calm3	calmodulin 3	0.0166397	0.0124127	0.936828	0.586522
chr7:16916722:A	A/T	YES	ENSMUSG00000019370	Calm3	calmodulin 3	0.03874	0.0446528	0.799516	0.124243
chr7:16917414:A	A/T	YES	ENSMUSG00000019370	Calm3	calmodulin 3	0.206643	0.188165	0.957623	0.140845
chr7:16917434:A	A/T	YES	ENSMUSG00000019370	Calm3	calmodulin 3	0.0759332	0.0812393	0.575742	0.303941
chr7:16917592:A	A/T	YES	ENSMUSG00000019370	Calm3	calmodulin 3	0.252049	0.230496	0.646849	0.175122
chr7:16915996:A	A/T	NO	ENSMUSG00000019370	Calm3	calmodulin 3	1.26626	1.16338	0.687859	0.0972279
chr7:16916143:A	A/T	NO	ENSMUSG00000019370	Calm3	calmodulin 3	0.308972	0.173486	0.795528	0.946417
chr7:16915546:C	C/T	YES	ENSMUSG00000019370	Calm3	calmodulin 3	0.0460538	0.0444283	0.703819	0.499206
chr7:16915552:C	C/T	YES	ENSMUSG00000019370	Calm3	calmodulin 3	0.0194013	0.0196911	0.254198	0.572793
chr7:16915566:C	C/T	YES	ENSMUSG00000019370	Calm3	calmodulin 3	0.029246	0.0310844	0.63068	0.659695
chr7:16915932:C	C/T	YES	ENSMUSG00000019370	Calm3	calmodulin 3	0.0970477	0.0761391	0.0559834	0.0768937
chr7:16915948:C	C/T	YES	ENSMUSG00000019370	Calm3	calmodulin 3	0.0101228	0.0226222	0.0601736	0.137812
chr7:16915964:C	C/T	YES	ENSMUSG00000019370	Calm3	calmodulin 3	0.0121239	0.0159272	0.529464	0.355188
chr7:16915965:C	C/T	YES	ENSMUSG00000019370	Calm3	calmodulin 3	0.147249	0.171434	0.128794	0.737037
chr7:16916549:C	C/T	YES	ENSMUSG00000019370	Calm3	calmodulin 3	0.025044	0.0263436	0.848989	0.894917
chr7:16916551:C	C/T	YES	ENSMUSG00000019370	Calm3	calmodulin 3	0.0846918	0.0724312	0.612942	0.923336
chr7:16916552:C	C/T	YES	ENSMUSG00000019370	Calm3	calmodulin 3	0.0447674	0.0713954	0.122244	0.101361
chr7:16916554:C	C/T	YES	ENSMUSG00000019370	Calm3	calmodulin 3	0.0683079	0.0367862	0.0231081	0.095914
chr7:16916555:C	C/T	YES	ENSMUSG00000019370	Calm3	calmodulin 3	0.0894114	0.0733629	0.830571	0.163774
chr7:16916556:C	C/T	YES	ENSMUSG00000019370	Calm3	calmodulin 3	0.0621709	0.0560859	0.418343	0.400678
chr7:16917111:C	C/T	YES	ENSMUSG00000019370	Calm3	calmodulin 3	0.0327011	0.0384902	0.384684	0.956954
chr7:16917154:C	C/T	YES	ENSMUSG00000019370	Calm3	calmodulin 3	0.0305505	0.0362361	0.891916	0.857198
chr7:16917155:C	C/T	YES	ENSMUSG00000019370	Calm3	calmodulin 3	0.05462	0.059439	0.705822	0.923916
chr7:16917156:C	C/T	YES	ENSMUSG00000019370	Calm3	calmodulin 3	0.137559	0.121793	0.314266	0.497789
chr7:16917157:C	C/T	YES	ENSMUSG00000019370	Calm3	calmodulin 3	0.0714098	0.0834204	0.342542	0.0416345
chr7:16917183:C	C/T	YES	ENSMUSG00000019370	Calm3	calmodulin 3	0.012061	0.0160122	0.445269	0.367732
chr7:16917624:C	C/T	YES	ENSMUSG00000019370	Calm3	calmodulin 3	0.0128436	0.0176138	0.496478	0.121681
chr7:16917646:C	C/T	YES	ENSMUSG00000019370	Calm3	calmodulin 3	0.0406398	0.0371396	0.496208	0.623225
chr7:16917661:C	C/T	YES	ENSMUSG00000019370	Calm3	calmodulin 3	0.0115613	0.0213808	0.346757	0.120065
chr7:16917662:C	C/T	YES	ENSMUSG00000019370	Calm3	calmodulin 3	0.0317262	0.038105	0.795351	0.830903
chr7:16917663:C	C/T	YES	ENSMUSG00000019370	Calm3	calmodulin 3	0.0160248	0.0208873	0.932745	0.400607
chr7:16917664:C	C/T	YES	ENSMUSG00000019370	Calm3	calmodulin 3	0.0339622	0.0357521	0.471629	0.482241
chr7:16916806:C	C/T	NO	ENSMUSG00000019370	Calm3	calmodulin 3	0.0542814	0.0604862	0.53766	0.496302
chr7:16916016:G	G/A	YES	ENSMUSG00000019370	Calm3	calmodulin 3	0.747916	0.69727	0.0369242	0.440387
chr7:16916024:G	G/A	YES	ENSMUSG00000019370	Calm3	calmodulin 3	1.22708	1.20078	0.79723	0.870891
chr7:16916757:G	G/A	NO	ENSMUSG00000019370	Calm3	calmodulin 3	0.0183959	0.0148796	0.831183	0.64797
chr7:16917645:G	G/A	NO	ENSMUSG00000019370	Calm3	calmodulin 3	0.0123867	0.00552449	0.744509	0.311943
chr7:16915883:G	G/C	YES	ENSMUSG00000019370	Calm3	calmodulin 3	0.164862	0.151952	0.67422	0.691687
chr7:16915961:G	G/C	YES	ENSMUSG00000019370	Calm3	calmodulin 3	0.10621	0.097202	0.787821	0.372406
chr7:16915966:G	G/C	YES	ENSMUSG00000019370	Calm3	calmodulin 3	0.0869144	0.101067	0.120621	0.418828
chr7:16915997:G	G/C	YES	ENSMUSG00000019370	Calm3	calmodulin 3	0.35698	0.348346	0.157937	0.456324
chr7:16916677:G	G/C	YES	ENSMUSG00000019370	Calm3	calmodulin 3	0.0340405	0.0319509	0.733319	0.758225
chr7:16916713:G	G/C	YES	ENSMUSG00000019370	Calm3	calmodulin 3	0.128771	0.137869	0.13499	0.815128
chr7:16917404:G	G/C	YES	ENSMUSG00000019370	Calm3	calmodulin 3	0.0693052	0.0632107	0.961004	0.364044
chr7:16917449:G	G/C	YES	ENSMUSG00000019370	Calm3	calmodulin 3	0.0515563	0.048385	0.362225	0.956396
chr7:16917483:G	G/C	YES	ENSMUSG00000019370	Calm3	calmodulin 3	0.0468812	0.0511149	0.523623	0.269704
chr7:16917610:G	G/C	YES	ENSMUSG00000019370	Calm3	calmodulin 3	0.0119656	0.0110412	0.214955	0.597814
chr7:16917629:G	G/C	YES	ENSMUSG00000019370	Calm3	calmodulin 3	0.0139016	0.0171011	0.583205	0.652447
chr7:16917659:G	G/C	YES	ENSMUSG00000019370	Calm3	calmodulin 3	0.0125908	0.0231314	0.741768	0.0494068
chr7:16916805:G	G/T	NO	ENSMUSG00000019370	Calm3	calmodulin 3	0.01577	0.0186327	0.58988	0.977211
chr7:16917197:T	T/A	NO	ENSMUSG00000019370	Calm3	calmodulin 3	0.00940193	0.0139138	0.288508	0.458674
chr7:16915543:T	T/C	YES	ENSMUSG00000019370	Calm3	calmodulin 3	0.0650013	0.0892517	0.903246	0.701827
chr7:16915554:T	T/C	YES	ENSMUSG00000019370	Calm3	calmodulin 3	0.0866101	0.081839	0.936545	0.141659
chr7:16915559:T	T/C	YES	ENSMUSG00000019370	Calm3	calmodulin 3	0.096891	0.131838	0.0900806	0.184291
chr7:16915560:T	T/C	YES	ENSMUSG00000019370	Calm3	calmodulin 3	0.118905	0.154457	0.0100712	0.247966
chr7:16915565:T	T/C	YES	ENSMUSG00000019370	Calm3	calmodulin 3	0.00668213	0.0165733	0.501642	0.0947172
chr7:16916465:T	T/C	YES	ENSMUSG00000019370	Calm3	calmodulin 3	0.492597	0.482912	0.855276	0.178241
chr7:16916553:T	T/C	YES	ENSMUSG00000019370	Calm3	calmodulin 3	0.476436	0.449756	0.511716	0.614611
chr7:16916688:T	T/C	YES	ENSMUSG00000019370	Calm3	calmodulin 3	0.421989	0.444826	0.541423	0.129917
chr7:16916717:T	T/C	YES	ENSMUSG00000019370	Calm3	calmodulin 3	0.0490301	0.035625	0.71858	0.634592
chr7:16916801:T	T/C	YES	ENSMUSG00000019370	Calm3	calmodulin 3	0.0101785	0.00880682	0.0121484	0.544849
chr7:16916808:T	T/C	YES	ENSMUSG00000019370	Calm3	calmodulin 3	0.111129	0.112781	0.875836	0.862248
chr7:16916822:T	T/C	YES	ENSMUSG00000019370	Calm3	calmodulin 3	0.454938	0.447576	0.92332	0.165609
chr7:16916838:T	T/C	YES	ENSMUSG00000019370	Calm3	calmodulin 3	0.043884	0.0235302	0.200568	0.054722
chr7:16916852:T	T/C	YES	ENSMUSG00000019370	Calm3	calmodulin 3	0.00607283	0.0095818	0.874719	0.361662
chr7:16916853:T	T/C	YES	ENSMUSG00000019370	Calm3	calmodulin 3	0.0350867	0.0482841	0.354941	0.268341
chr7:16917107:T	T/C	YES	ENSMUSG00000019370	Calm3	calmodulin 3	0.482034	0.454786	0.503111	0.482554
chr7:16917182:T	T/C	YES	ENSMUSG00000019370	Calm3	calmodulin 3	0.0167963	0.0288531	0.951917	0.354101
chr7:16917203:T	T/C	YES	ENSMUSG00000019370	Calm3	calmodulin 3	0.0838785	0.093676	0.869997	0.837891
chr7:16917204:T	T/C	YES	ENSMUSG00000019370	Calm3	calmodulin 3	0.238302	0.232738	0.661126	0.776623
chr7:16917415:T	T/C	YES	ENSMUSG00000019370	Calm3	calmodulin 3	0.101537	0.0907417	0.518913	0.179293
chr7:16917423:T	T/C	YES	ENSMUSG00000019370	Calm3	calmodulin 3	0.1267	0.125168	0.768331	0.679177
chr7:16917427:T	T/C	YES	ENSMUSG00000019370	Calm3	calmodulin 3	0.045255	0.0332282	0.104232	0.00751928
chr7:16917433:T	T/C	YES	ENSMUSG00000019370	Calm3	calmodulin 3	0.038007	0.0303697	0.0392129	0.781535
chr7:16917446:T	T/C	YES	ENSMUSG00000019370	Calm3	calmodulin 3	0.108006	0.0966701	0.251596	0.68968
chr7:16917448:T	T/C	YES	ENSMUSG00000019370	Calm3	calmodulin 3	0.325278	0.325424	0.622759	0.642092
chr7:16917593:T	T/C	YES	ENSMUSG00000019370	Calm3	calmodulin 3	0.153963	0.161764	0.696804	0.470995
chr7:16917609:T	T/C	YES	ENSMUSG00000019370	Calm3	calmodulin 3	0.00586452	0.0173393	0.871092	0.0194958
chr7:16917614:T	T/C	YES	ENSMUSG00000019370	Calm3	calmodulin 3	0.130171	0.123146	0.888793	0.81693
chr7:16917630:T	T/C	YES	ENSMUSG00000019370	Calm3	calmodulin 3	0.338862	0.351731	0.471487	0.415658
chr7:16917649:T	T/C	YES	ENSMUSG00000019370	Calm3	calmodulin 3	0.00777001	0.00969557	0.41947	0.601655
chr7:16917660:T	T/C	YES	ENSMUSG00000019370	Calm3	calmodulin 3	0.0297172	0.0412227	0.889644	0.211515
chr7:16917672:T	T/C	YES	ENSMUSG00000019370	Calm3	calmodulin 3	0.00961508	0.0126844	0.757174	0.629078
chr7:16917695:T	T/C	YES	ENSMUSG00000019370	Calm3	calmodulin 3	0.067357	0.0749442	0.993544	0.297416
chr8:84842185:A	A/G	YES	ENSMUSG00000003814	Calr	calreticulin	0.172483	0.0984621	0.376955	0.0791701
chr8:84842225:A	A/G	YES	ENSMUSG00000003814	Calr	calreticulin	0.0620116	0.0684736	0.703073	0.442615
chr8:84842334:A	A/G	YES	ENSMUSG00000003814	Calr	calreticulin	0.115986	0.0936487	0.152212	0.857674
chr8:84842716:A	A/G	YES	ENSMUSG00000003814	Calr	calreticulin	0.0983324	0.0645088	0.697949	0.047936
chr8:84842752:A	A/G	YES	ENSMUSG00000003814	Calr	calreticulin	0.0444692	0.0427426	0.911068	0.921194
chr8:84844749:A	A/G	YES	ENSMUSG00000003814	Calr	calreticulin	0.0791901	0.0684448	0.391258	0.289814
chr8:84842958:A	A/G	NO	ENSMUSG00000003814	Calr	calreticulin	0.444327	0.469709	0.418775	0.33669
chr8:84844413:A	A/G	NO	ENSMUSG00000003814	Calr	calreticulin	0.0787913	0.0501769	0.986758	0.468502
chr8:84845944:A	A/G	NO	ENSMUSG00000003814	Calr	calreticulin	1.80425	1.75083	0.918073	0.0101021
chr8:84845943:C	C/T	NO	ENSMUSG00000003814	Calr	calreticulin	0.173475	0.191224	0.396863	0.21976
chr2:5379323:C	C/A	YES	ENSMUSG00000039145	Camk1d	calcium/calmodulin-dependent protein kinase ID	0.4087	0.280635	0.0349814	0.0958586
chr2:5298639:C	C/T	NO	ENSMUSG00000039145	Camk1d	calcium/calmodulin-dependent protein kinase ID	0.313975	0.318211	0.753275	0.381521
chr2:5379370:T	T/G	NO	ENSMUSG00000039145	Camk1d	calcium/calmodulin-dependent protein kinase ID	93.9874	94.9589	0.867965	0.0355183
chr18:60951320:A	A/C	NO	ENSMUSG00000024617	Camk2a	calcium/calmodulin-dependent protein kinase II alpha	0.288523	0.309236	0.0947034	0.122447
chr18:60985432:A	A/C	NO	ENSMUSG00000024617	Camk2a	calcium/calmodulin-dependent protein kinase II alpha	0.371922	0.367663	0.727766	0.733696
chr18:60951317:A	A/G	YES	ENSMUSG00000024617	Camk2a	calcium/calmodulin-dependent protein kinase II alpha	0.0149857	0.0123192	0.540452	0.969155
chr18:60955616:A	A/G	YES	ENSMUSG00000024617	Camk2a	calcium/calmodulin-dependent protein kinase II alpha	0.574697	0.591518	0.857782	0.0490113
chr18:60955622:A	A/G	YES	ENSMUSG00000024617	Camk2a	calcium/calmodulin-dependent protein kinase II alpha	2.17521	2.15147	0.659056	0.209235
chr18:60958180:A	A/G	YES	ENSMUSG00000024617	Camk2a	calcium/calmodulin-dependent protein kinase II alpha	0.0586295	0.0355719	0.0408393	0.529191
chr18:60958181:A	A/G	YES	ENSMUSG00000024617	Camk2a	calcium/calmodulin-dependent protein kinase II alpha	0.0629475	0.0409337	0.229593	0.396007
chr18:60958642:A	A/G	YES	ENSMUSG00000024617	Camk2a	calcium/calmodulin-dependent protein kinase II alpha	0.061456	0.0618181	0.955219	0.982913
chr18:60985148:A	A/G	YES	ENSMUSG00000024617	Camk2a	calcium/calmodulin-dependent protein kinase II alpha	0.0273669	0.0214224	0.103559	0.633917
chr18:60985167:A	A/G	YES	ENSMUSG00000024617	Camk2a	calcium/calmodulin-dependent protein kinase II alpha	0.0224529	0.011619	0.746104	0.336211
chr18:60985288:A	A/G	YES	ENSMUSG00000024617	Camk2a	calcium/calmodulin-dependent protein kinase II alpha	0.0598913	0.064606	0.211188	0.656
chr18:60985776:A	A/G	YES	ENSMUSG00000024617	Camk2a	calcium/calmodulin-dependent protein kinase II alpha	0.0391507	0.0494657	0.587455	0.830958
chr18:60985868:A	A/G	YES	ENSMUSG00000024617	Camk2a	calcium/calmodulin-dependent protein kinase II alpha	0.347522	0.318456	0.542156	0.481527
chr18:60985884:A	A/G	YES	ENSMUSG00000024617	Camk2a	calcium/calmodulin-dependent protein kinase II alpha	0.0802372	0.0538441	0.0394846	0.501801
chr18:60985983:A	A/G	YES	ENSMUSG00000024617	Camk2a	calcium/calmodulin-dependent protein kinase II alpha	0.0214331	0.024383	0.155207	0.85323
chr18:60985990:A	A/G	YES	ENSMUSG00000024617	Camk2a	calcium/calmodulin-dependent protein kinase II alpha	0.2074	0.239987	0.564888	0.571073
chr18:60986168:A	A/G	YES	ENSMUSG00000024617	Camk2a	calcium/calmodulin-dependent protein kinase II alpha	0.0868975	0.0990852	0.874728	0.627805
chr18:60986172:A	A/G	YES	ENSMUSG00000024617	Camk2a	calcium/calmodulin-dependent protein kinase II alpha	0.471464	0.331004	0.0311333	0.0701466
chr18:60986174:A	A/G	YES	ENSMUSG00000024617	Camk2a	calcium/calmodulin-dependent protein kinase II alpha	3.3863	2.57169	0.0119096	0.447346
chr18:60986178:A	A/G	YES	ENSMUSG00000024617	Camk2a	calcium/calmodulin-dependent protein kinase II alpha	0.243003	0.23149	0.324288	0.22338
chr18:60986180:A	A/G	YES	ENSMUSG00000024617	Camk2a	calcium/calmodulin-dependent protein kinase II alpha	0.468444	0.338506	0.151636	0.814156
chr18:60986190:A	A/G	YES	ENSMUSG00000024617	Camk2a	calcium/calmodulin-dependent protein kinase II alpha	0.581836	0.752419	0.0291269	0.810364
chr18:60986625:A	A/G	YES	ENSMUSG00000024617	Camk2a	calcium/calmodulin-dependent protein kinase II alpha	0.0417097	0.0418	0.363525	0.379669
chr18:60986686:A	A/G	YES	ENSMUSG00000024617	Camk2a	calcium/calmodulin-dependent protein kinase II alpha	0.406653	0.41714	0.373342	0.235505
chr18:60987052:A	A/G	YES	ENSMUSG00000024617	Camk2a	calcium/calmodulin-dependent protein kinase II alpha	0.084984	0.0605941	0.0616502	0.742646
chr18:60987531:A	A/G	YES	ENSMUSG00000024617	Camk2a	calcium/calmodulin-dependent protein kinase II alpha	0.195935	0.175666	0.682495	0.533256
chr18:60987634:A	A/G	YES	ENSMUSG00000024617	Camk2a	calcium/calmodulin-dependent protein kinase II alpha	0.0756407	0.0852287	0.778662	0.435327
chr18:60987692:A	A/G	YES	ENSMUSG00000024617	Camk2a	calcium/calmodulin-dependent protein kinase II alpha	0.0118986	0.0105772	0.662304	0.968927
chr18:60925641:A	A/G	NO	ENSMUSG00000024617	Camk2a	calcium/calmodulin-dependent protein kinase II alpha	0.34565	0.149091	0.415362	0.155344
chr18:60985691:A	A/T	NO	ENSMUSG00000024617	Camk2a	calcium/calmodulin-dependent protein kinase II alpha	0.225647	0.13433	0.360366	0.0822621
chr18:60986412:C	C/A	YES	ENSMUSG00000024617	Camk2a	calcium/calmodulin-dependent protein kinase II alpha	0.750568	0.569247	0.00118329	0.797283
chr18:60986419:C	C/A	YES	ENSMUSG00000024617	Camk2a	calcium/calmodulin-dependent protein kinase II alpha	0.260444	0.239503	0.516382	0.0714793
[truncated: 7,279 more rows]
